# Supplementary material for: Secretome Profiling of Lactiplantibacillus plantarum CRL681 Predicts Potential Molecular Mechanisms Involved in the Antimicrobial Activity Against Escherichia coli O157:H7
Source: Antibiotics (Basel). 2026 Jan 17;15(1):96. doi: 10.3390/antibiotics15010096 (PMC12837702; doi:10.3390/antibiotics15010096)
Supplement: Supplementary file 1 [file antibiotics-15-00096-s001.zip › Table S1.xlsx]

## Sheet: Hoja1
Supplementary Table S1: In silico secretome of L. plantarum CRL681
Orthogroup	L plantarum WCFS1				L plantarum CRL681
ID	Seq ID	Gene	Product	Subcellular loc. manner	Seq ID	% coverage	% Identity
OG0000970	lp_2244	-	prepilin-type N-terminal cleavage/methylation domain-containing protein	N-terminally anchored	CRL681_000031	100	100
OG0000972	lp_2246	-	type II secretion system GspH family protein	N-terminally anchored	CRL681_000033	100	100
OG0000973	lp_2247	comGC	ComG operon protein 3 precursor	N-terminally anchored	CRL681_000034	100	100
OG0000982	lp_2260	-	YtxH domain-containing protein	Secretory(released)	CRL681_000044	100	99.412
OG0000983	lp_2261	-	DUF948 domain-containing protein	N-terminally anchored	CRL681_000045	100	100
OG0001001	lp_2281	-	preprotein translocase, subunit (putative)	N-terminally anchored	CRL681_000064	100	100
OG0001222	lp_2300	rny	ribonuclease Y	N-terminally anchored	CRL681_000075	100	100
OG0001215	lp_2312	glnH2	glutamine ABC transporter, substrate binding protein	Lipid anchored	CRL681_000083	100	100
OG0001209	lp_2318	mreC	cell shape determining protein MreC	N-terminally anchored	CRL681_000089	100	100
OG0001307	lp_2328	ezrA	septation ring formation regulator EzrA	N-terminally anchored	CRL681_000098	100	100
OG0002438	lp_2341	bla2	beta-lactamase (putative)	N-terminally anchored	CRL681_000110	100	98.67
OG0001294	lp_2350	-	amino acid ABC transporter, substrate binding protein	Lipid anchored	CRL681_000117	100	100
OG0001280	lp_2368	atpF	H(+)-transporting two-sector ATPase, B subunit	N-terminally anchored	CRL681_000132	100	100
OG0001279	lp_2369	atpE	H(+)-transporting two-sector ATPase, C subunit	Secreted via minor pathways (bacteriocin)	CRL681_000133	100	100
OG0001263	lp_2393	-	lipoprotein precursor	Lipid anchored	CRL681_000150	100	99.69
OG0001260	lp_2396	-	YxeA family protein	N-terminally anchored	CRL681_000153	100	100
OG0001259	lp_2397	-	prophage Lp2 protein 59; xylanase/chitin deacetylase (putative)	Lipid anchored	CRL681_000154	100	100
OG0002623	lp_2486	-	cell surface protein precursor, GY family	LPxTG Cell-wall anchored	CRL681_000228	94.5752	99.058
OG0002282	lp_2519	-	cell surface hydrolase (putative)	Lipid anchored	CRL681_000249	100	100
OG0002055	lp_2541	-	ABC transporter, substrate binding protein	Secretory(released)	CRL681_000265	100	100
OG0002044	lp_2548	hibD	3-hydroxyisobutyrate dehydrogenase	N-terminally anchored	CRL681_000269	99.6503	98.947
OG0002025	lp_2578	-	cell surface protein precursor	LPxTG Cell-wall anchored	CRL681_000292	96.4539	95.745
OG0002569	lp_2586	-	cell surface hydrolase, membrane-bound (putative)	N-terminally anchored	CRL681_000297	99.6063	100
OG0002568	lp_2588	-	cell surface protein precursor	LPxTG Cell-wall anchored	CRL681_000298	94.386	92.456
OG0001890	lp_2620	-	cell surface hydrolase, membrane-bound (putative)	Secretory(released)	CRL681_000322	100	99.023
OG0001901	lp_2636	-	hypothetical protein	Secretory(released)	CRL681_000334	100	98.174
OG0001906	lp_2645	acm2	muramidase	Secretory(released)	CRL681_000339	100	98.981
OG0001942	lp_2714	-	protein containing diguanylate cyclase/phosphodiesterase domain 2 (EAL)	N-terminally anchored	CRL681_000389	100	100
OG0001962	lp_2737	-	cell surface hydrolase, membrane-bound (putative)	N-terminally anchored	CRL681_000409	100	99.628
OG0001985	lp_2765	-	DUF2829 domain-containing protein	N-terminally anchored	CRL681_000434	100	100
OG0001995	lp_2781	pts20B	cellobiose PTS, EIIB	Secretory(released)	CRL681_000447	100	100
OG0001112	lp_3302	-	ABC transporter substrate binding protein	Lipid anchored	CRL681_000483	100	99.669
OG0002422	lp_3275	-	membrane protein	N-terminally anchored	CRL681_000504	100	98.125
OG0001052	lp_3265	-	cell surface hydrolase, membrane-bound (putative)	Secretory(released)	CRL681_000514	100	99.681
OG0002415	lp_1303a	sdr	cell surface SD repeat-containing protein	LPxTG Cell-wall anchored	CRL681_000610	99.2895	98.019
OG0002412	lp_1313	-	hypothetical protein	N-terminally anchored	CRL681_000614	100	100
OG0000948	lp_1314	-	methyltransferase (putative)	N-terminally anchored	CRL681_000615	88.8325	100
OG0000937	lp_1327	-	sugar ABC transporter, substrate binding protein (putative)	N-terminally anchored	CRL681_000626	100	99.778
OG0000928	lp_1357	-	extracellular protein, membrane-anchored (putative)	N-terminally anchored	CRL681_000644	100	100
OG0000059	lp_0681	-	prophage Lp1 protein 58, lysin	N-terminally anchored	CRL681_000705	77.7487	36.667
OG0000059	lp_2401	-	prophage Lp2 protein 56, lysin	Secretory(released)	CRL681_000705	77.3438	39.59
OG0002191	lp_1278	dacA2	serine-type D-Ala-D-Ala carboxypeptidase	Secretory(released)	CRL681_000712	100	99.272
OG0002204	lp_1261	oppA	oligopeptide ABC transporter, substrate binding protein	Lipid anchored	CRL681_000726	100	99.269
OG0002209	lp_1256	-	extracellular protein	Secretory(released)	CRL681_000731	98.9669	98.76
OG0002218	lp_1242	-	extracellular protein, gamma-D-glutamate-meso-diaminopimelate muropeptidase (putative)	N-terminally anchored	CRL681_000743	100	97.942
OG0000106	lp_1233	-	priming glycosyltransferase	N-terminally anchored	CRL681_000752	98.6667	100
OG0002230	lp_1220	cps3D	polysaccharide biosynthesis protein (putative)	Secretory(released)	CRL681_000759	100	98.939
OG0000077	lp_1219	glf2	UDP-galactopyranose mutase	N-terminally anchored	CRL681_000760	100	98.674
OG0000248	lp_0415	plnA	plantaricin A precursor peptide, induction factor	Secreted via minor pathways (bacteriocin)	CRL681_000806	100	100
OG0000251	lp_0421	plnF	bacteriocin precursor peptide PlnF (putative)	Secreted via minor pathways (bacteriocin)	CRL681_000811	100	100
OG0000252	lp_0422	plnE	bacteriocin precursor peptide PlnE (putative)	Secreted via minor pathways (bacteriocin)	CRL681_000812	100	100
OG0002353	lp_0461	-	cell surface hydrolase, membrane-bound (putative)	N-terminally anchored	CRL681_000849	100	99.363
OG0000279	lp_0469	bla1	beta-lactamase	Secretory(released)	CRL681_000854	100	99.635
OG0000324	lp_0473	-	lipoprotein precursor (putative)	Lipid anchored	CRL681_000857	100	100
OG0000296	lp_0514	srtA	sortase	N-terminally anchored	CRL681_000874	100	100
OG0000297	lp_0515	-	LemA family protein	N-terminally anchored	CRL681_000875	100	100
OG0000311	lp_0536	-	peptidoglycan binding domain-containing protein	N-terminally anchored	CRL681_000893	100	99.569
OG0000315	lp_0542	-	septum formation initiator family protein	N-terminally anchored	CRL681_000899	100	100
OG0000731	lp_2201	ftsL	cell division protein FtsL (putative)	N-terminally anchored	CRL681_000917	97.7099	100
OG0000732	lp_2200	pbp2B2	penicillin binding protein 2B	N-terminally anchored	CRL681_000918	100	99.86
OG0000754	lp_2175	-	extracellular protein	Secretory(released)	CRL681_000939	100	99.588
OG0002380	lp_2174	-	cell surface protein precursor	C-terminally anchored	CRL681_000940	100	100
OG0000755	lp_2173	-	extracellular protein	Secretory(released)	CRL681_000941	100	100
OG0000759	lp_2162	-	extracellular protein, gamma-D-glutamate-meso-diaminopimelate muropeptidase (putative)	N-terminally anchored	CRL681_000946	98.3871	97.984
OG0000764	lp_2156	-	hypothetical protein	N-terminally anchored	CRL681_000951	100	100
OG0000773	lp_2145	-	extracellular protein	C-terminally anchored	CRL681_000961	100	100
OG0000781	lp_2132	lon	endopeptidase La (putative)	N-terminally anchored	CRL681_000970	100	100
OG0000782	lp_2131	comEA	ComE operon protein 1	N-terminally anchored	CRL681_000971	100	98.755
OG0002788	lp_1201	cps2E	priming glycosyltransferase	N-terminally anchored	CRL681_000995	98.2222	75.111
OG0000077	lp_2104	cps4E	priming glycosyltransferase	N-terminally anchored	CRL681_000995	100	100
OG0000800	lp_2098	-	lipoprotein precursor	Lipid anchored	CRL681_001001	100	100
OG0000807	lp_2089	-	short-chain dehydrogenase/oxidoreductase	Secretory(released)	CRL681_001008	100	99.62
OG0000404	lp_2075	-	transcription regulator	N-terminally anchored	CRL681_001022	100	96.954
OG0000412	lp_2061	-	YneF family protein	N-terminally anchored	CRL681_001033	100	100
OG0000443	lp_2021	pbpX2	serine-type D-Ala-D-Ala carboxypeptidase	N-terminally anchored	CRL681_001067	98.4887	95.396
OG0000444	lp_2020	dltX	D-Ala-teichoic acid biosynthesis protein (putative)	N-terminally anchored	CRL681_001068	100	100
OG0000447	lp_2016	dltD	D-alanyl transfer protein DltD	N-terminally anchored	CRL681_001072	100	99.765
OG0000459	lp_1982	lytH	N-acetylmuramoyl-L-alanine amidase	N-terminally anchored	CRL681_001084	100	99.645
OG0002358	lp_1975	-	short-chain dehydrogenase/oxidoreductase	N-terminally anchored	CRL681_001091	100	99.585
OG0000491	lp_1935	-	cell surface hydrolase (putative)	Lipid anchored	CRL681_001124	100	98.944
OG0000493	lp_1927	mutT	7,8-dihydro-8-oxoguanine-triphosphatase (putative)	N-terminally anchored	CRL681_001137	100	99.502
OG0000499	lp_1915	-	lipoprotein precursor	Lipid anchored	CRL681_001147	100	99.213
OG0000514	lp_1884	-	LysM peptidoglycan-binding domain-containing protein	N-terminally anchored	CRL681_001173	100	99.524
OG0000528	lp_1867	-	SGNH/GDSL hydrolase family protein	N-terminally anchored	CRL681_001187	100	99.363
OG0000529	lp_1866	-	YpmS family protein	N-terminally anchored	CRL681_001188	100	99.533
OG0000531	lp_1864	ctpA	carboxy-terminal processing proteinase	N-terminally anchored	CRL681_001190	100	99.797
OG0000206	lp_1697	-	extracellular protein	Secretory(released)	CRL681_001234	100	99.502
OG0001711	lp_1711	pepD4	dipeptidase	N-terminally anchored	CRL681_001245	100	99.791
OG0001747	lp_1738	-	DUF5590 domain-containing protein	Secretory(released)	CRL681_001265	92.1687	99.346
OG0001688	lp_1746	-	amino acid ABC transporter, substrate binding protein	N-terminally anchored	CRL681_001271	100	99.649
OG0001685	lp_1749	-	ABC transporter, substrate binding protein	Secretory(released)	CRL681_001274	100	98.81
OG0001683	lp_1751	pbp1A	penicillin binding protein 1A	N-terminally anchored	CRL681_001276	100	99.87
OG0001745	lp_1767	-	lysin	Secretory(released)	CRL681_001287	100	99.776
OG0001654	lp_1799	-	hypothetical protein	N-terminally anchored	CRL681_001315	99.187	94.715
OG0000360	lp_1812	-	lipoprotein precursor (putative)	Lipid anchored	CRL681_001324	99.3197	97.619
OG0000903	lp_1403	-	cell surface protein, ErfK family	N-terminally anchored	CRL681_001333	100	99.507
OG0000911	lp_1381	astA	arylsulfate sulfotransferase	N-terminally anchored	CRL681_001351	100	100
OG0000920	lp_1371	-	hypothetical protein	N-terminally anchored	CRL681_001360	94.6629	100
OG0000921	lp_1369	-	lipoprotein precursor (putative)	Lipid anchored	CRL681_001361	100	98.582
OG0000400	lp_0574	-	C39 family peptidase	Secretory(released)	CRL681_001436	100	100
OG0001642	lp_0593	-	transcription regulator	N-terminally anchored	CRL681_001455	100	99.496
OG0001639	lp_0600	zmp2	extracellular zinc metalloproteinase (putative)	N-terminally anchored	CRL681_001459	100	99.565
OG0001626	lp_0616	secE	preprotein translocase subunit SecE	N-terminally anchored	CRL681_001473	100	100
OG0001620	lp_0688	-	prophage Lp1 protein 65	N-terminally anchored	CRL681_001480	100	99.692
OG0002634	lp_0689	-	prophage Lp1 protein 66, lipoprotein precursor	Lipid anchored	CRL681_001481	100	99.55
OG0001122	lp_0715	phnD	phosphonates ABC transporter, substrate binding protein (putative)	Lipid anchored	CRL681_001505	100	99.143
OG0001134	lp_0733	pstF	phosphate ABC transporter, substrate binding protein	Lipid anchored	CRL681_001517	100	100
OG0001142	lp_0746	pstE	phosphate ABC transporter, substrate binding protein	N-terminally anchored	CRL681_001527	100	99.656
OG0001152	lp_0757	galU	UTP--glucose-1-phosphate uridylyltransferase	Secretory(released)	CRL681_001538	100	100
OG0001171	lp_0783	-	lipoprotein precursor, peptide binding protein OppA homolog	Lipid anchored	CRL681_001565	100	99.636
OG0001180	lp_0795	secG	preprotein translocase subunit SecG	C-terminally anchored	CRL681_001577	100	100
OG0001199	lp_0819	-	cell surface protein	N-terminally anchored	CRL681_001598	100	100
OG0000687	lp_0860	-	transposase, fragment	N-terminally anchored	CRL681_001632	100	100
OG0000144	lp_0869	-	extracellular protein	Secretory(released)	CRL681_001640	100	100
OG0000143	lp_0881	glnH1	glutamine ABC transporter, substrate binding protein	Lipid anchored	CRL681_001648	100	99.64
OG0000657	lp_0923	-	cell surface protein precursor	LPxTG Cell-wall anchored	CRL681_001679	96.6427	93.285
OG0000656	lp_0924	-	hypothetical protein	Secretory(released)	CRL681_001685	100	100
OG0000652	lp_0928	-	hypothetical protein	N-terminally anchored	CRL681_001689	100	100
OG0000648	lp_0932	-	lipoprotein precursor	Lipid anchored	CRL681_001693	100	99.702
OG0000616	lp_1000	-	transcription regulator	N-terminally anchored	CRL681_001746	100	100
OG0000610	lp_1010	dacB	serine-type D-Ala-D-Ala carboxypeptidase	Lipid anchored	CRL681_001754	100	99.222
OG0000567	lp_1068	-	NusG domain II-containing protein	N-terminally anchored	CRL681_001804	100	99.387
OG0000565	lp_1070	-	lipoprotein precursor	Lipid anchored	CRL681_001806	100	100
OG0000564	lp_1072	apbE1	thiamin biosynthesis lipoprotein ApbE	Lipid anchored	CRL681_001807	93.199	100
	lp_1081	-	hypothetical protein	N-terminally anchored	CRL681_001815	87.85	100
OG0000548	lp_1097	mtsA	manganese ABC transporter, substrate binding protein	Secretory(released)	CRL681_001829	100	100
OG0002255	lp_1124	-	cell surface hydrolase	LPxTG Cell-wall anchored	CRL681_001855	99.1121	96.892
	lp_1132	-	L,D-transpeptidase family protein	N-terminally anchored	CRL681_001860	68.92	99.107
OG0002263	lp_1138	acm1	muramidase	N-terminally anchored	CRL681_001864	100	100
OG0002269	lp_1146	-	lipoprotein precursor	Lipid anchored	CRL681_001870	100	100
OG0000240	lp_1156	-	cell surface hydrolase (putative)	N-terminally anchored	CRL681_001879	100	100
OG0002246	lp_1158	lys	lysozyme (putative)	N-terminally anchored	CRL681_001881	100	99.225
OG0002245	lp_1159	-	membrane protein	N-terminally anchored	CRL681_001882	100	100
OG0002240	lp_1165a	-	cell surface hydrolase (putative)	N-terminally anchored	CRL681_001890	100	100
OG0000239	lp_1165	-	cell surface hydrolase (putative)	N-terminally anchored	CRL681_001889	100	100
OG0002427	lp_3134	-	YxeA family protein	N-terminally anchored	CRL681_001901	99.187	99.174
OG0001102	lp_3173	-	cell surface protein	N-terminally anchored	CRL681_001930	100	98.841
OG0001098	lp_3178	-	extracellular protein	Secretory(released)	CRL681_001935	100	100
OG0001093	lp_3189	dacA1	serine-type D-Ala-D-Ala carboxypeptidase	Secretory(released)	CRL681_001942	100	100
OG0001092	lp_3193	prtM2	peptidylprolyl isomerase	Lipid anchored	CRL681_001946	100	98.382
OG0001082	lp_3205	-	alpha/beta hydrolase	N-terminally anchored	CRL681_001956	100	100
OG0000033	lp_3209	-	amino acid ABC transporter, substrate binding protein	Lipid anchored	CRL681_001959	100	100
OG0000033	lp_3214	-	amino acid ABC transporter, substrate binding protein	Lipid anchored	CRL681_001962	100	98.524
	lp_3215	-	zinc ribbon domain-containing protein	N-terminally anchored	CRL681_001963	94.76	99.435
OG0001077	lp_3218	-	DUF4097 domain-containing protein	Secretory(released)	CRL681_001966	100	99.357
OG0000899	lp_1413	pbp2A	penicillin binding protein 2A	N-terminally anchored	CRL681_001970	100	99.859
OG0002398	lp_1420	nsr	nisin resistance protein (putative)	N-terminally anchored	CRL681_001976	100	99.381
OG0000884	lp_1446	-	extracellular protein	N-terminally anchored	CRL681_001996	99.9085	99.725
OG0000883	lp_1447	-	cell surface protein precursor	LPxTG Cell-wall anchored	CRL681_001997	100	99.187
OG0000882	lp_1448	-	cell surface protein precursor	C-terminally anchored	CRL681_001998	100	100
OG0000881	lp_1449	-	extracellular protein	Secretory(released)	CRL681_001999	100	99.558
OG0000880	lp_1450	-	extracellular protein	Secretory(released)	CRL681_002000	100	100
OG0000879	lp_1452	prsA	peptidylprolyl isomerase	Lipid anchored	CRL681_002001	100	100
OG0000872	lp_1459	-	PepSY domain-containing protein	N-terminally anchored	CRL681_002008	100	100
OG0000870	lp_1461	ftsK1	cell division protein FtsK	Secretory(released)	CRL681_002010	99.8997	99.599
OG0002638	lp_1473	fecB	iron chelatin ABC transporter, substrate binding protein (putative)	Lipid anchored	CRL681_002020	100	99.719
OG0002797	lp_1496	moeB	molybdopterin biosynthesis protein MoeB	N-terminally anchored	CRL681_002042	100	98.837
OG0000856	lp_1510	coaE	dephospho-CoA kinase	N-terminally anchored	CRL681_002057	100	100
OG0002177	lp_1539	-	lipoprotein precursor	Lipid anchored	CRL681_002082	100	100
OG0002162	lp_1561	mltG	endolytic transglycosylase MltG	N-terminally anchored	CRL681_002099	100	100
OG0002157	lp_1566	-	HesB-like protein	N-terminally anchored	CRL681_002104	100	100
OG0001815	lp_1568	pbp2B1	penicillin binding protein 2B	N-terminally anchored	CRL681_002106	100	100
OG0001821	lp_1574	-	Type 1 glutamine amidotransferase-like domain-containing protein	N-terminally anchored	CRL681_002112	100	100
OG0001822	lp_1576	-	sulfurtransferase	N-terminally anchored	CRL681_002113	100	100
OG0001823	lp_1577	-	DUF3042 family protein	Secretory(released)	CRL681_002114	100	100
OG0001825	lp_1579	miaA	tRNA isopentenyltransferase	N-terminally anchored	CRL681_002116	100	100
OG0001850	lp_1609	opuC	glycine betaine/carnitine/choline ABC transporter, substrate binding protein	Lipid anchored	CRL681_002143	100	100
OG0001856	lp_1616	fmt	methionyl-tRNA formyltransferase	N-terminally anchored	CRL681_002150	100	99.054
OG0001809	lp_1643	-	cell surface protein precursor	LPxTG Cell-wall anchored	CRL681_002174	100	98.152
OG0002663	lp_2795	-	cell surface protein precursor	LPxTG Cell-wall anchored	CRL681_002213	100	99.134
OG0000175	lp_2796	-	cell surface protein precursor	LPxTG Cell-wall anchored	CRL681_002214	93.9306	94.444
OG0002009	lp_2800	-	transcription regulator (putative)	Secretory(released)	CRL681_002218	58.5271	100
OG0002058	lp_2809	-	hypothetical protein	N-terminally anchored	CRL681_002266	100	100
OG0002571	lp_2810	-	lysin	N-terminally anchored	CRL681_002267	100	96.528
OG0002059	lp_2812	-	C39 family peptidase	N-terminally anchored	CRL681_002268	100	100
OG0000043	lp_2845	-	extracellular protein	N-terminally anchored	CRL681_002293	96.0245	98.305
OG0000043	lp_2847	-	extracellular protein	Secretory(released)	CRL681_002294	98.0226	96.893
OG0000011	lp_2851	-	short-chain dehydrogenase/oxidoreductase	N-terminally anchored	CRL681_002298	100	100
OG0000067	lp_2862	sip1	signal peptidase I	N-terminally anchored	CRL681_002308	100	99.512
OG0000067	lp_2863	sip2	signal peptidase I	N-terminally anchored	CRL681_002309	100	97.101
OG0002096	lp_2890	-	oxidoreductase	N-terminally anchored	CRL681_002328	100	100
OG0002102	lp_2906	endA	DNA-entry nuclease	Lipid anchored	CRL681_002336	100	98.726
OG0002121	lp_2934	-	lipoprotein precursor	Lipid anchored	CRL681_002358	100	99.363
OG0002124	lp_2940	-	cell surface protein precursor	LPxTG Cell-wall anchored	CRL681_002363	100	99.045
OG0002133	lp_2958	wapA	cell surface protein precursor	LPxTG Cell-wall anchored	CRL681_002374	100	99.676
OG0002740	lp_2963	-	transcription regulator (putative)	N-terminally anchored	CRL681_002378	100	98.551
OG0002142	lp_2974	-	ABC transporter, substrate binding protein	Lipid anchored	CRL681_002387	100	99.688
OG0002586	lp_2975	-	extracellular protein	Secretory(released)	CRL681_002388	100	99.602
OG0002587	lp_2976	-	cell surface protein precursor (putative)	LPxTG Cell-wall anchored	CRL681_002389	100	100
OG0002588	lp_2977	-	cell surface protein precursor	C-terminally anchored	CRL681_002390	100	99.424
OG0002589	lp_2978	-	extracellular protein	Secretory(released)	CRL681_002391	100	100
OG0002147	lp_2985	livA	branched-chain amino acid ABC transporter, substrate binding protein	Lipid anchored	CRL681_002397	100	99.748
OG0001227	lp_3001	-	cell surface protein precursor (putative)	LPxTG Cell-wall anchored	CRL681_002409	98.2617	98.079
OG0001232	lp_3009	pts23B	cellobiose PTS, EIIB	N-terminally anchored	CRL681_002415	100	100
OG0001236	lp_3014	-	extracellular protein	N-terminally anchored	CRL681_002420	100	100
OG0001237	lp_3015	-	extracellular protein	Secretory(released)	CRL681_002421	100	100
OG0001240	lp_3018	-	ABC transporter substrate binding protein	Lipid anchored	CRL681_002424	100	100
OG0001241	lp_3019	-	membrane protein	N-terminally anchored	CRL681_002425	100	98.851
OG0002437	lp_3025	-	membrane protein	N-terminally anchored	CRL681_002431	96.4029	100
OG0000011	lp_3026	-	short-chain dehydrogenase/oxidoreductase	N-terminally anchored	CRL681_002432	100	100
OG0001250	lp_3033	-	short-chain dehydrogenase/oxidoreductase	Secretory(released)	CRL681_002438	100	99.203
	lp_3043	zmp4	extracellular zinc metalloproteinase	Secretory(released)	CRL681_002443	91.73	100
OG0001772	lp_3050	-	extracellular protein	N-terminally anchored	CRL681_002450	100	100
OG0002552	lp_3059	-	cell surface protein precursor	LPxTG Cell-wall anchored	CRL681_002456	98.2609	97.536
OG0001769	lp_3062	-	TfoX/Sxy family protein	Secretory(released)	CRL681_002458	100	100
OG0001768	lp_3064	-	extracellular protein	Secretory(released)	CRL681_002460	100	99.596
OG0001767	lp_3065	-	cell surface protein precursor	LPxTG Cell-wall anchored	CRL681_002461	100	100
OG0001766	lp_3066	-	cell surface protein precursor	C-terminally anchored	CRL681_002462	100	98.023
	lp_3067	-	extracellular protein, N-terminal fragment	Secretory(released)	CRL681_002463	85.47	99.5
OG0001764	lp_3072	-	cell surface protein precursor	C-terminally anchored	CRL681_002467	100	100
OG0001763	lp_3073	-	extracellular protein	N-terminally anchored	CRL681_002468	100	100
OG0001812	lp_3074	-	cell surface protein precursor	LPxTG Cell-wall anchored	CRL681_002469	100	100
OG0002548	lp_3077	-	extracellular protein (putative)	N-terminally anchored	CRL681_002471	100	100
OG0001760	lp_3084	-	cell surface protein, ErfK family	Secretory(released)	CRL681_002475	100	100
OG0001759	lp_3090	-	transcription regulator (putative)	N-terminally anchored	CRL681_002479	100	99.482
OG0001811	lp_3093	-	muramidase (putative)	N-terminally anchored	CRL681_002482	100	98.605
OG0001754	lp_3096	-	short-chain dehydrogenase/oxidoreductase	N-terminally anchored	CRL681_002485	100	100
OG0001810	lp_3103	fhuD	ferrichrome ABC transporter, substrate binding lipo protein	Lipid anchored	CRL681_002492	94.822	99.659
OG0000210	lp_3110	-	short-chain dehydrogenase/oxidoreductase	Secretory(released)	CRL681_002498	100	99.597
OG0001108	lp_3127	-	cell surface protein precursor, GY family	LPxTG Cell-wall anchored	CRL681_002506	96.6667	94.634
OG0000005	lp_3332	ISP2-C	transposase, C-terminal fragment	N-terminally anchored	CRL681_002512	75.5102	95.946
OG0002745	lp_0410	plnN	bacteriocin precursor peptide PlnN (putative)	Secreted via minor pathways (bacteriocin)	CRL681_002516	100	100
OG0002605	lp_0406	plnJ	bacteriocin precursor peptide PlnJ (putative)	Secreted via minor pathways (bacteriocin)	CRL681_002518	100	100
OG0002606	lp_0405	plnK	bacteriocin precursor peptide PlnK (putative)	Secreted via minor pathways (bacteriocin)	CRL681_002519	100	98.246
OG0002921	lp_0374	-	extracellular protein	N-terminally anchored	CRL681_002546	10.7563	100
OG0002609	lp_0373	-	cell surface protein precursor (putative)	LPxTG Cell-wall anchored	CRL681_002548	100	99.919
OG0002610	lp_0361	-	hypothetical protein	N-terminally anchored	CRL681_002560	100	99.338
OG0002321	lp_0353	zmp1	extracellular zinc metalloproteinase (putative)	Secretory(released)	CRL681_002567	100	97.861
OG0002337	lp_0332	-	SPFH/Band 7/PHB domain protein	N-terminally anchored	CRL681_002588	100	100
OG0001323	lp_0315	potD	spermidine/putrescine ABC transporter, substrate binding protein	N-terminally anchored	CRL681_002603	100	100
OG0001334	lp_0304	-	extracellular protein	Secretory(released)	CRL681_002617	99.0566	99.057
OG0001335	lp_0302	-	extracellular protein	Secretory(released)	CRL681_002618	100	99.251
OG0001338	lp_0297	-	extracellular protein	N-terminally anchored	CRL681_002623	100	99.27
OG0001345	lp_0290	-	transcription regulator	N-terminally anchored	CRL681_002630	100	100
OG0001350	lp_0277	-	extracellular protein	N-terminally anchored	CRL681_002641	100	98.02
OG0000013	lp_0201	-	lipoprotein precursor, peptide binding protein OppA homolog	Lipid anchored	CRL681_002707	100	99.277
OG0000013	lp_0200	-	lipoprotein precursor, peptide binding protein OppA homolog	Lipid anchored	CRL681_002708	100	99.819
OG0002540	lp_0197	-	cell surface protein precursor	LPxTG Cell-wall anchored	CRL681_002710	96.5209	93.504
OG0002499	lp_0182	-	mannosyl-glycoprotein endo-beta-N-acetylglucosaminidase	Lipid anchored	CRL681_002722	100	99.684
OG0001478	lp_0175	malE	maltose/maltodextrin ABC transporter, substrate binding protein	Lipid anchored	CRL681_002729	100	99.281
OG0001457	lp_0141	-	extracellular protein	Secretory(released)	CRL681_002756	100	97.778
OG0001456	lp_0139	-	oleate hydratase	N-terminally anchored	CRL681_002757	100	99.823
OG0001450	lp_0126	-	stress-responsive transcription regulator (putative)	N-terminally anchored	CRL681_002769	100	100
OG0002492	lp_0092	-	extracellular protein, peptide binding protein OppA homolog	Secretory(released)	CRL681_002797	100	99.634
OG0000183	lp_0043	htrA	serine protease HtrA	N-terminally anchored	CRL681_002840	100	100
OG0001414	lp_0039	-	two-component system regulatory protein YycI	N-terminally anchored	CRL681_002842	100	100
OG0001413	lp_0038	yycH	two-component system activity regulator YycH	N-terminally anchored	CRL681_002843	100	100
OG0002477	lp_0018	-	lipoprotein precursor, peptide binding protein OppA homolog	Lipid anchored	CRL681_002859	100	99.814
OG0002761	lp_3686	-	lipoprotein precursor, peptide binding protein OppA homolog	Lipid anchored	CRL681_002878	100	100
OG0001380	lp_3679	-	extracellular protein	Secretory(released)	CRL681_002883	100	99.592
OG0001728	lp_3678	-	cell surface protein precursor	C-terminally anchored	CRL681_002884	96.6006	99.707
OG0002475	lp_3677	-	cell surface protein precursor	LPxTG Cell-wall anchored	CRL681_002885	100	99.115
OG0001379	lp_3676	-	extracellular protein	Secretory(released)	CRL681_002886	100	98.828
OG0001378	lp_3675	sip3	signal peptidase I	N-terminally anchored	CRL681_002887	100	100
OG0000178	lp_3655	srlM2	sorbitol operon activator	N-terminally anchored	CRL681_002903	100	100
OG0002466	lp_3642	-	sugar ABC transporter, substrate binding protein	Lipid anchored	CRL681_002915	100	100
OG0002906	lp_3621	srlM1	sorbitol operon activator	N-terminally anchored	CRL681_002934	100	100
OG0001537	lp_3547	pts35B	galactitol PTS, EIIB	N-terminally anchored	CRL681_002989	100	100
OG0000195	lp_3137	pts25B	PTS, EIIB	N-terminally anchored	CRL681_002995	98	43.434
OG0002519	lp_3499	aroD4	shikimate 5-dehydrogenase	N-terminally anchored	CRL681_003032	100	99.32
OG0002524	lp_3454	-	cell surface protein	LPxTG Cell-wall anchored	CRL681_003069	100	98.913
OG0001576	lp_3453	-	extracellular protein	N-terminally anchored	CRL681_003070	100	100
OG0001577	lp_3452	-	extracellular protein	N-terminally anchored	CRL681_003071	100	99.13
OG0001578	lp_3451	-	cell surface protein precursor	C-terminally anchored	CRL681_003072	100	99.703
OG0001579	lp_3450	-	extracellular protein	Secretory(released)	CRL681_003073	100	99.302
OG0001598	lp_3421	-	extracellular protein, gamma-D-glutamate-meso-diaminopimelate muropeptidase (putative)	N-terminally anchored	CRL681_003101	95.9459	99.437
OG0001603	lp_3414	-	extracellular protein	Secretory(released)	CRL681_003108	100	100
OG0001604	lp_3413	-	cell surface protein precursor	C-terminally anchored	CRL681_003109	100	99.419
OG0001743	lp_3412	-	extracellular protein	Secretory(released)	CRL681_003110	99.912	99.648
OG0001021	lp_3411	-	extracellular protein	N-terminally anchored	CRL681_003111	100	99.689
	lp_3406	-	hypothetical protein	N-terminally anchored	CRL681_003116	92.04	97.333
OG0000822	lp_3393	-	cell surface hydrolase, membrane-bound (putative)	N-terminally anchored	CRL681_003125	100	100
OG0000842	lp_3341	-	cell surface hydrolase, membrane-bound (putative)	Secretory(released)	CRL681_003154	98.0263	99.329
OG0000108	lp_1187	-	glycosyl hydrolase	Secretory(released)		98.674	100
