# Supplementary material for: Secretome Profiling of Lactiplantibacillus plantarum CRL681 Predicts Potential Molecular Mechanisms Involved in the Antimicrobial Activity Against Escherichia coli O157:H7
Source: Antibiotics (Basel). 2026 Jan 17;15(1):96. doi: 10.3390/antibiotics15010096 (PMC12837702; doi:10.3390/antibiotics15010096)
Supplement: Supplementary file 1 [file antibiotics-15-00096-s001.zip › Table S2.xlsx]

## Sheet: TS2
Supplementary Table S2: In vitro exoproteome of L. plantarum CRL681
Access	Protein	Predicted Function	Localization	Secretion
F9USE1	Extracellular transglycosylase	Glycosidic bond hydrolase	Cytoplasmic membrane	Sec
F9UUA0	Extracellular protein, gamma-D-glutamate-meso-diaminopimelate muropeptidase (LytA)	NlpC/P60 domain ( cell wall peptidase family Currently characterized members are known to hydrolyze D-gamma-glutamyl-meso-diaminopimelate or N-acetylmuramate-L-alanine bonds.	Extracellular	Sec
F9URU9	Extracellular transglycosylase, with binding domain to the peptidoglycan LysM	Glycosidic bond hydrolase	Extracellular	Sec
F9UTQ7	Extracellular transglycosylase	Glycosidic bond hydrolase	Cytoplasmic membrane	Sec
F9URS2	Extracellular protein	-	Extracellular	Sec
F9UQA0	Extracellular protein, NlpC/P60 family, gamma-D-glutamate-meso-diaminopimelate muropeptidase (LytB)	NlpC/P60 domain ( cell wall peptidase family Currently characterized members are known to hydrolyze D-gamma-glutamyl-meso-diaminopimelate or N-acetylmuramate-L-alanine bonds.	Extracellular	Sec
F9UTQ8	Extracellular transglycosylase	Glycosidic bond hydrolase	Extracellular	Sec
F9URU8	Extracellular transglycosylase, with binding domain to the peptidoglycan LysM	Glycosidic bond hydrolase	Cytoplasmic membrane	Non-classic
F9UP60	Adhesion protein, chitin-binding domain	Chitin-binding domain type 4 (This domain is found in a variety of cellulose and chitin-binding proteins, its function is chitin or cellulose hydrolysis)	Unknown	Lipo
F9UU91	Cell surface protein, CscB family	Sucrose permease (CscB) transports sucrose play a role in the acquisition of carbon sources	Cytoplasmic membrane	Sec
F9UU93	Cell surface protein, CscB family	Sucrose Permease (CscB) transports sucrose	Cytoplasmic membrane	Sec
F9UQ85	Extracellular protein anchored to the cell wall	-	Extracellular	Sec
F9UN51	ABC Oligopeptide Transporter, Substrate Binding Protein	Transmembrane transport oligopeptide-binding lipoproteins (oppA)The substrate specificity of ABC transporters is determined by their associated substrate-binding proteins (SBPs)	Multilocation	Lipo
F9UM10	Glycaldehyde-3-phosphate dehydrogenase	Moonlighting function binds to mucin and Caco-2 cells	Cytoplasm	Non-classic
F9UU90	Extracellular protein, family DUF1002	-	Unknown	Sec
F9UKV7	Lipoprotein		Unknown	Lipo
F9UT91	Extracellular protein	Unknown Function Domain (DUF4352). This superfamily represents an immunoglobulin-like domain found in the immunogenic proteins MPB63/MPT63 and in a group of related proteins belonging to the MPT63/MPB63 antigen superfamily (immunoprotective extracellular protein), such as the uncharacterized lipoprotein YjhA (characterized. O34725)	Unknown	Non-classic
F9UMI5	Transcriptional attenuator, cell envelope-related, LytR family	The entry represents a domain found in several proteins of the LCP family (LytR-Cps2A-Psr). The LCP family is also known as the TagU family (the latter can catalyze the final step in the biosynthesis of teichoic acid from the cell wall).	Cytoplasmic membrane	Non-classic
F9URD9	Cell wall hydrolase/muramidase	This protein features a domionium LYZ2 (Endo-beta-N-acetylglucosamidase-like domain of mansonylglycoprotein This domain is found in many different proteins. It is also found in flagellar protein J (P75942), which has been shown to hydrolyze peptidoglycan, exhibit amidase activity) and 4 SH3b domains (The latter has an important role in intercellular communication and intracellular signal transduc…	Multilocation	Sec
F9ULM2	Cell surface protein, CscB family	A new gene group encoding exclusively cell surface proteins was identified, which is conserved in a subset of gram-positive bacteria. All encoded proteins have a signal peptide for secretion by the Sec-dependent pathway, while some have cell surface anchors, new WxL domains, and putative domains for sugar binding and degradation of four new gene families called cscA, cscB, cscC, and cscD. The gro…	Unknown	Sec
F9URQ9	Uncharacterized protein	Cell Surface Protein	Extracellular	Non-classic
F9UU92	Cell surface protein, CscA/DUF916 family	This family consists of several hypothetical bacterial proteins of unknown function.	Unknown	Sec
F9UMU7	Lipoprotein, pheromone	-	Unknown	Lipo
F9US66	Serine protease HtrA	Trypsin-like protease. Hydrolysis of proteins into polypeptides and/or smaller amino acids by cleavage of their peptide bonds. It has a PDZ domain that is found in various signaling proteins, its function is protein binding, peptide-C-terminal	Unknown	Non-classic
F9UPF5	Lipoprotein	-	Unknown	Lipo
F9UTB5	Cystine ABC Transporter, Substrate Binding Protein	Sulfur is essential for biological processes such as amino acid biogenesis, iron-sulfur cluster formation, and redox homeostasis. To acquire sulfur-containing compounds from the environment, bacteria have developed high-affinity uptake systems, among which the ABC family of transporters predominates	Unknown	Lipo
F9UT08	ABC Transporter, Substrate Binding Protein	The transporter has a SBP_5_dom domain (Solute-binding protein family 5 domain). In gram-positive bacteria, solute-binding proteins are membrane-anchored lipoproteins. 5 family members include: oligopeptide binding (oppA), dipeptides (dppA) and (dppE), E. coli murein peptides (mppA), etc	Cell wall	Lipo
F9USY7	Maltodextrin-binding protein	Transmembrane carbohydrate transport activity	Unknown	Lipo
Q88X05	PrsA 1 Foldase Protein	It plays an important role in protein secretion by aiding the post-translocation extracellular folding of various secreted proteins.	Multilocation	Lipo
F9UPA5	Transpeptidase-transglycosylase (penicillin binding protein 1A)	Penicillin-binding proteins are bifunctional proteins consisting of transglycosylase and transpeptidase at the N and C ends respectively. The transglycosylase domain catalyzes the polymerization of murein glycan chains. Glycan polymerization, or glycosyltransfer (GT), and transpeptidation (TP) are catalyzed by bifunctional penicillin-binding proteins (PBPs)	Extracellular	Non-classic
F9UM22	ABC Polar Amino Acid Transporter, Substrate Binding and Protein Permease	Transport of polar aa	Cytoplasmic membrane	Sec
F9UQL5	Transcription regulator, Xre family	It has a domain of unknown function (DUF4115). Transcriptional regulators play an essential role in bacterial adaptation to host environments. The transcriptional regulator of the XRE family has a DNA-binding structural domain (DUF4115) containing the typical HTH (helix-gyro-helix) that can bind to the promoter of the target genes and modulate their transcription	Unknown	Non-classic
F9UMN8	Lipoprotein, FMN-binding protein	Binding to flavin mononucleotide. Flavin mononucleotide (FMN) is the coenzyme or prosthetic group of several enzymes flavoprotein oxidoreductase.	Extracellular	Lipo
F9URL1	Cell surface hydrolase, DUF915 family, membrane bonded	Protein of unknown function DUF915, similar to hydrolase	Unknown	Non-classic
F9UQM5	MreC protein that determines the shape of the cell	Responsible for the cellular shape	Cytoplasmic membrane	Non-classic
F9US93	Cell surface protein, cell wall anchor with LPXTG motif	Collagen adhesion (WapA gene)	Unknown	Sec
F9UTB8	Cystathionine Transporter ABC, Substrate Binding Protein	Cystathionine transporter (intermediate amino acid in the cysteine synthesis pathway)	Unknown	Lipo
F9UQQ2	Lipoprotein	NlpA, is an inner membrane-anchored lipoprotein that has been shown to play a minor role in methionine importation	Cytoplasmic membrane	Lipo
Q88T16	PrsA 2 Foldase Protein	It plays an important role in protein secretion by aiding the post-translocation extracellular folding of various secreted proteins. and stabilizes them in the compartment between the cytoplasmic membrane and the cell wall.	Cytoplasmic membrane	Lipo
F9UL63	Transcriptional attenuator, cell envelope-related, LytR family	Same Protein F9UMI5	Cytoplasmic membrane	Non-classic
F9UN44	Glutathione reductase	Glutathione reductase ensures that the cell has sufficiently reduced glutathione to keep the thiol groups of proteins in the reduced state.	Cytoplasm	Non-classic
F9UPA0	D-methionine transporter ABC, substrate-binding protein	Bacterial lipoproteins belonging to the NlpA IDEM PROT F9UQQ2 family	Cytoplasmic membrane	Non-classic
F9URZ6	DNA Entry Nuclease	It has a non-specific DNA/RNA endonuclease domain	Cytoplasmic membrane	Lipo
F9ULM7	ABC Transporter, Substrate Binding Protein	Domain 5 of the solute-binding protein family	Cell wall	Lipo
F9UT98	Serine type D-Ala-D-Ala carboxypeptidase	Removes C-terminal D-alanyl residues from sugar-peptide cell wall precursors. This group of serine peptidases belongs to the MEROPS peptidase S11 family (D-Ala-D-Ala carboxypeptidase A family, clan SE) Bacterial cell walls are complex structures containing amino acids and amino acid sugars, with alternating chains of N-acetylglucosamine and N-acetyl-muramic acid units linked by short peptides	Cytoplasmic membrane	Sec
F9UNC2	Membrane-anchored extracellular protein	-	Unknown	Lipo
F9UTP5	Transcriptional attenuator, cell envelope-related, LytR family	Transcriptional attenuator domain (LytR_CpsA_psr) related to the cell envelope. The PSR protein, described as a synthesis repressor of penicillin-binding protein 5 (PDP-5). Another is Bacillus subtilis LytR, described as a transcriptional attenuator of itself and the LytABC operon, where LytC is N-acetylmuramoyl-L-alanine amidase. A third is CpsA, a purported regulatory protein involved in the bi…	Cytoplasmic membrane	Non-classic
F9UPL2	Extracellular protein, with a binding domain to the peptidoglycan LysM	The LysM domain (lysine motif) is a small globular domain, approximately 40 amino acids long. It is a widespread protein module involved in the binding of peptidoglycan in bacteria. The domain was originally identified in enzymes that degrade bacterial cell walls. [1], but proteins involved in many other biological functions also contain this domain. Many of these enzymes are modular and are comp…	Cytoplasmic membrane	Non-classic
F9US12	Cell surface protein, cell wall anchor with LPXTG motif	It features a Choice_anch_A domain This domain can occur essentially as the full length of a protein, except for an N-terminal sequence and a C-terminal protein classification signal such as PEP-CTERM or LPXTG. The structure model of this domain is very similar to that Ice_binding adhesive proteins (IPR021884). This domain is found in a protein of Bacillus anthracis with the name of gene BA_0871 …	Cell wall	Sec
F9UN67	Membrane sulfatase, a protein in the alkaline phosphatase superfamily	This entry includes the lipoteichoic acid synthase LtaS from Bacillus subtilis LtaS catalyzes the polymerization of polyglycerol phosphate from lipoteichoic acid (LTA), a reaction that presumably uses phosphatidylglycerol (PG) as a substrate	Cytoplasmic membrane	Non-classic
F9US48	ABC Oligopeptide Transporter, Oligopeptide Binding Protein	Domain 5 of the solute-binding protein family	Multilocation	Lipo
F9UMJ2	Serine type D-Ala-D-Ala carboxypeptidase	It has a Peptidase M15B domain. These proteins are metallopeptidases belonging to the MEROPS M15 peptidase family (MD clan), M15B subfamily (vanY D-Ala-D-Ala carboxypeptidase). The acquired resistance to VanA and VanB-type glycopeptides in enterococci is due to the synthesis of modified peptidoglycan precursors ending in D-lactate. VanY are protein domains found in enzymes called metallopeptipast…	Multilocation	Lipo
F9UMI2	Cold Shock Protein (CspC)	This entry represents a family of small CSPs consisting of CspA, one of the first cold shock proteins identified, and its homologues. Note that while some members of this family are induced during cold shock, some are constitutively expressed or induced by other stresses, such as lack of nutrients. They preferentially bind to pyrimidine-rich regions of single-stranded RNA and DNA with high affini…	Cytoplasm	Non-classic
F9USB9	Extracellular zinc metalloproteinase, M10 family	Metallopeptidase domain M10 More than 70 families of metallopeptidases have been identified to date. In these enzymes, a divalent cation that is usually zinc, but can be cobalt, manganese, or copper, activates the water molecule. The sequences that have this domain are extracellular metalloproteases, such as collagenase and stromelysin, which degrade the extracellular matrix, are known as matrixi…	Unknown	Non-classic
F9UN59	Phosphotransporter protein (HPr)	The histidine containing phosphotransporter protein (hP) is a central component of the phosphoenolpyruvate-dependent sugar phosphotransferase (PTS) system, which transfers metabolic carbohydrates across the cell membrane in many bacterial species. PTS catalyzes the phosphorylation of incoming sugar substrates concomitant with their translocation across the cell membrane. The general mechanism of …	Cytoplasm	Non-classic
F9UPX5	DltD Protein	Biogenesis of the cell wall; Biosynthesis of lipoteichoicoic acid. The dlt operon (dltA to dltD) of Lactobacillus rhamnosus 7469 encodes four proteins responsible for the esterification of lipoteichoic acid (LTA) by D-alanine.	Cytoplasmic membrane	Non-classic
F9USB0	Cell surface protein, CscB family	sucrose permease (CscB) transports sucrose. the proteins CscA, CscB, CscC, and CscD form cell-surface protein complexes and play a role in the acquisition of carbon sources	Unknown	Sec
F9UL10	Cell surface protein, ErfK/YbiS/YcfS/YnhG family	Several members of this family contain peptidoglycan-binding domains. Therefore, these proteins can use peptidoglycan or a precursor as a substrate. The stereochemistry of this active site shows similarities with peptidotransferases and sortases, and suggests that enzymes in this family may play an important role in cell wall biology (peptidoglycan cross-linking). This family was previously calle…	Unknown	Non-classic
F9UT05	Cell surface protein, cell wall anchor with LPXTG motif	Collagen adhesion domain	Cell wall	Sec
F9UMD1	Extracellular lipoprotein	Domain of unknown function DUF4767 This domain is found in bacteria, and is approximately 140 amino acids in length. There is a single, fully conserved Q residue that may be functionally important.	Unknown	Lipo
F9UL67	Extracellular zinc metalloproteinase, M10 family	Members of this family are enzymes that cleave peptides. These proteases require zinc for catalysis.	Unknown	Non-classic
F9ULL9	Cell surface protein, CscC family	-	Unknown	Sec
F9ULL8	Peptidase I Signal	Cleavage of hydrophobic, N-terminal signal, or secreted and periplasmic protein leader sequences. S26 peptidase domain S26A peptidases (signal peptidase I) remove hydrophobic N-terminal signal peptides as proteins translocate across membranes	Cell wall	Non-classic
F9UTT2	Fructose-bisphosphate aldolase	Carbohydrate Metabolic Processes	Cytoplasm	Non-classic
F9URS4	Membrane-anchored extracellular protein	Domain Peptidase C39 The C39 peptidase family primarily contains bacteriocin processing endopeptidases from bacteria. Cysteine peptidases of the C39 family cleave "double glycine" leader peptides from the precursors of various bacteriocins (mostly non-lantibiotic) Bacteriocin is synthesized as a precursor with an N-terminal leader peptide, and processing involves removal of the leader peptide by …	Unknown	Non-classic
F9USE2	Extracellular transglycosylase, with binding domain to the peptidoglycan LysM	Same protein F9UPL2	Cytoplasmic membrane	Sec
F9UM85	Glutamine transporter ABC, substrate-binding protein (glnH1 gene)	GlnH belongs to the superfamily of periplasmic binding fold type 2 (PBP2) proteins, whose members are involved in chemotaxis and the uptake of nutrients and other small molecules from the extracellular space as the primary receptor After binding to their specific ligand with high affinity, they can interact with a cognate membrane transport complex	Unknown	Lipo
F9US95	Lipase/esterase, subfamily of SGNH-hydrolases	SGNH hydrolase superfamily Enzymes containing this domain act as esterases and lipases. GDSL hydrolases have a flexible active site that seems to change the conformation with the presence and binding of the different substrates	Cytoplasmic membrane	Non-classic
F9UP14	Mucus-binding protein, cell wall anchoring with LPXTG motif	MBG domain, Lactobacillales Mucus adhesins	Cell wall	Sec
Q88VE0	Elongation factor Tu	This protein promotes GTP-dependent binding of aminoacyl-tRNA to the A site of ribosomes during protein biosynthesis	Cytoplasm	Non-classic
Q88UU1	ATP synthase alpha subunit	It produces ATP from ADP in the presence of a proton gradient across the membrane. The alpha chain is a regulatory subunit.	Cytoplasm	Non-classic
F9USJ3	Extracellular protein	Big_6 This superfamily represents domains with an immunoglobulin-like fold (similar to Ig). These domains are often involved in interactions, commonly with other Ig-like domains through their β	Extracellular	Sec
F9UMN9	FAD: FMN transferase protein	Flavin transferase that catalyzes the transfer of the FMN fraction of FAD and its covalent binding to the hydroxyl group of a threonine residue in a target flavoprotein. This superfamily known as ApbE is thought to be involved in thiamine biosynthesis, alternatively known as Mg2+-dependent flavin transferase which has a role in catalyzing the covalent binding of FMN to a threonine residue in bact…	Unknown	Lipo
F9UPY0	Serine type D-Ala-D-Ala carboxypeptidase	Peptidase S12. Many are serine peptidases belonging to the MEROPS peptidase families S11 (D-Ala-D-Ala carboxypeptidase A) and S12 (D-Ala-D-Ala family carboxypeptidase B, clan SE)	Extracellular	Non-classic
F9UM05	ABC Oligopeptide Transporter, Substrate Binding Protein	The solute-binding protein family 5 consists of peptide and nickel-binding proteins [1]. MppA, a member of this family, is essential for the importation of the bacterial cell wall peptide L-alanyl-gamma-D-glutamyl-meso-diaminopimelate	Cell wall	Lipo
P56512	L-lactate dehydrogenase 1	It catalyzes the conversion of lactate to pyruvate. catalyzes NAD-dependent reversible interconversion of pyruvate to L-lactate. In vertebrate muscles and lactic acid bacteria it represents the final step in anaerobic glycolysis	Cytoplasm	Non-classic
F9URM6	Hypothetical membrane protein	-	Cytoplasmic membrane	Non-classic
F9UPN8	Lipoprotein	-	Unknown	Lipo
F9URW3	Peptidase I Signal	Cleavage of hydrophobic, N-terminal signal, or secreted and periplasmic protein leader sequences This group of serine peptidases belongs to the MEROPS peptidase S26 family (signal peptidase I family, SF clan), S26A subfamily.	Cytoplasmic membrane	Non-classic
F9USB7	Branched-chain ABC amino acid transporter, substrate-binding protein	This domain is found in periplasmic binding proteins, mainly belonging to leucine and Leu/Ile/Val binding proteins. Periplasmic leucine-binding protein is the primary receptor for the leucine transport system in Escherichia coli	Unknown	Lipo
F9UN35	Extracellular protein, NlpC/P60 family, gamma-D-glutamate-meso-diaminopimalate muropeptidase	This entry represents the NLPC/P60 domain, which is a primitive, papain-like peptidase in the CA clan of cysteine peptidases with a Cys126/His176/His188 catalytic triad and a conserved catalytic nucleus. [1]. The function of this domain is unclear. Cysteine peptidases are often active at acidic pH and are therefore confined to acidic environments. Cysteine peptidases can be endopeptidases, aminop…	Extracellular	Sec
Q88YH4	Triosephosphate Isomerase	It is the glycolytic enzyme that stereospecifically catalyzes the conversion of dihydroxyacetone phosphate (DHAP) to D-glyceraldehyde-3-phosphate (G3P). TIM plays an important role in several metabolic pathways and is essential for the efficient production of energy, highly conserved in prokaryotes and eukaryotes.	Cytoplasm	Non-classic
F9UQC9	Transpeptidase, penicillin-binding protein 2B	The large number of penicillin-binding proteins, which are represented in this group of sequences, are responsible for the final stages of peptidoglycan biosynthesis for cell wall formation. Proteins synthesize cross-linked peptidoglycan from lipid intermediates and contain a penicillin-sensitive carboxyterminal transpeptidase domain. The active site serine residue 337 is conserved in all members…	Cytoplasmic membrane	Non-classic
F9UN64	Serine type D-Ala-D-Ala carboxypeptidase	Peptidase S11 D-Ala-D-Wing carboxypeptidase A is involved in the metabolism of cellular components [3]; It is synthesized with a lead peptide to target the cell membrane [1]. After cleavage of the leader peptide, the enzyme is retained in the membrane by a C-terminal anchor	Cytoplasmic membrane	Lipo
P71478	Cold Shock Protein 1	Same prot F9UMI2	Cytoplasm	Non-classic
F9UTQ3	ABC Transporter, Protein Permease	This domain is found in members of the ABC Type 3 conveyor family [1]. Proteins containing this domain include: FtsX Cell Division Protein, MacB 1 Protein Permease, LolC Protein Transmembrane Lipoprotein Releasing System, etc	Cytoplasmic membrane	Non-classic
F9UPJ4	Carboxyterminal proteinase, S41 family, bound to peptidoglycan	This group of serine peptidases belongs to the MEROPS peptidase family S41 (SM clan), subfamily S41A (C-terminal processing peptidase). It is a family of C-terminal peptidases with different substrates in different species	Cytoplasmic membrane	Non-classic
F9UPB8	Glycosylhydrolase family 25 (LYCOSIMA)	They are a generalized group of enzymes that hydrolyze the glycosidic bond between two or more carbohydrates, or between a carbohydrate and a non-carbohydrate fraction. A classification system for glycosyl hydrolases, based on sequence similarity, has led to the definition of 85 different families. The 25 GH25 family of glycoside hydrolases comprises enzymes with only one known activity: lysozyme…	Unknown	Sec
F9UM68	Acyltransferase	bacterial proteins that catalyze the transfer of acyl groups, other than amino-acyl, from one compound to another. Cell wall involvement	Cytoplasmic membrane	Non-classic
F9UT86	Cell surface protein, anchored in the membrane	-	Unknown	Non-classic
F9ULS6	Cell surface protein, lipoprotein	Ada-like domain superfamily (DNA repair) Escherichia coli Ada protein repairs O6-methylguanine and methylphosphotriester residues in DNA by direct transfer of the methyl group to a cysteine residue	Unknown	Lipo
F9UN53	ABC Oligopeptide Transporter, Protein Permease	ABC Type 1 Transporter, MetI-like transmembrane domain	Cytoplasmic membrane	Non-classic
Q88YH5	Phosphoglycerate kinase	It is an enzyme that catalyzes the formation of ATP to ADP and vice versa. In the second step of the second phase in glycolysis, 1,3-diphosphoglycerate is converted to 3-phosphoglycerate, forming an ATP molecule. If the opposite were to happen, an ADP molecule would be formed	Cytoplasm	Non-classic
F9USG6	Extracellular Zinc Metalloproteinase	In these enzymes a divalent cation that is usually zinc, but can be cobalt, manganese or copper, This group of metallopeptidases belongs to the MEROPS M10 family of peptidases (MA(M) clan). The sequences that have this domain are extracellular metalloproteases, such as collagenase and stromelysin, which degrade the extracellular matrix, they are known as matrixins	Unknown	Sec
Q88VJ2	D-lactate dehydrogenase	Carbohydrate metabolism	Cytoplasm	Non-classic
F9UKZ1	Sortase A	Sortase refers to a group of prokaryotic enzymes that catalyze the assembly of pilins into pili, and the anchoring of pili to the cell wall. They act as proteases and transpeptidases. Sortase, a transpeptidase present in nearly all Gram-positive bacteria, anchors a range of important surface proteins to the cell wall	Cytoplasmic membrane	Non-classic
F9UTQ0	Carrier protein, MMPL family	This entry represents a domain found in the MmpL family of membrane transport proteins. The function of these proteins is not known, although it has been suggested that they may be involved in lipid transport	Cytoplasmic membrane	Non-classic
F9UNY3	Glycine betaine/carnitine/choline ABC transporter, substrate binding protein	This domain is part of a high-affinity multicomponent binding protein-dependent transport system involved in bacterial osmoregulation. This domain often merges with the permeated component of the transporter complex. It is often found in integral membrane proteins or proteins that are predicted to bind to the membrane by a lipid anchor. Glycine betaine is involved in protection against high osmol…	Cytoplasmic membrane	Lipo
Q88UU3	ATP synthase beta subunit	It produces ATP from ADP in the presence of a proton gradient across the membrane.	Cytoplasmic membrane	Non-classic
F9UQ20	Uncharacterized protein	-	Cytoplasmic membrane	Non-classic
F9UL47	PTS System, Mannose-Specific EIID Component	The phosphoenolpyruvate-dependent sugar phosphotransferase (PTS) system [1, 2] is an important carbohydrate transport system in bacteria. PTS catalyzes the phosphorylation of incoming sugar substrates and, along with translocation across the cell membrane, makes PTS a link between the absorption and metabolism of sugars	Cytoplasmic membrane	Non-classic
F9URG1	Protein ribonucleotide reductase NrdI	Ribonucleotides reductases (RNRs) are enzymes that catalyze the conversion of ribonucleotides into the corresponding deoxyribonucleotides to provide the precursors of DNA synthesis	Unknown	Non-classic
F9UU82	2,5-acid 2,5-dketo-D-gluconic, NADP-dependent (promiscuous) acid-like reductase	In general, members of the aldo-ketoreductase (AKR) protein superfamily reduce carbonyl substrates such as: sugar aldehydes, ketosteroids, ketoprostaglandins, retinals, quinones, and lipid peroxidation byproducts	Cytoplasm	Non-classic
F9UN55	ABC Oligopeptide Transporter, ATP 1 Binding Protein	They appear to be involved in the transport of oligopeptides or dipeptides. Some are important for sporulation or antibiotic resistance The primary function of ABC import systems is to provide essential nutrients to bacteria	Cytoplasmic membrane	Non-classic
Q88XY1	Ribosomal protein 50S L22	The ribosomal protein L22 is a central protein of the large ribosomal subunit. It is the only ribosomal protein that interacts with all six domains of 23S rRNA, and is one of the important proteins for directing proper folding and stabilizing the conformation of 23S rRNA. L22 is the largest contributor of proteins to the surface of the polypeptide outflow channel, the tunnel through which the pol…	Cytoplasm	Non-classic
Q890K1	Single-stranded DNA-binding protein	It plays an important role in DNA replication, recombination, and repair. It binds to ssDNA and a number of associated proteins to recruit them to their sites of action during DNA metabolism	Cytoplasm	Non-classic
F9URT0	ABC Transporter, Protein Permease	This domain is found in members of the ABC Type 3 conveyor family	Cytoplasmic membrane	Non-classic
F9UN54	ABC Oligopeptide Transporter, ATP-Binding Protein	Transporter	Cytoplasmic membrane	Non-classic
F9UM21	Cell surface protein, cell wall anchor with LPXTG motif	This is a family of proteins of unknown function that includes predicted surface proteins (often lipoproteins)	Cell wall	Sec
F9ULX3	Phosphate-binding protein	Members of this family are phosphate-binding proteins. Most are found in phosphate ABC transporter operons, but some are found in phosphate regulating operons.	Cytoplasmic membrane	Non-classic
F9UM38	Cell surface protein, YbbR-like family	Although the precise role of these domains remains undefined, it is thought to have a role in cell growth, division, and virulence	Unknown	Sec
F9USK7	Lysozyme/muramidase, glycoside hydrolase family 25 (Lys2)	The 25 GH25 family of glycoside hydrolases comprises enzymes with only one known activity: lysozyme	Cell wall	Sec
Q88YH3	Enolase 1	Catalyzes reversible dehydration of 2-phospho-D-glycerate to phosphoenolpyruvate as part of glycolytic pathways and gluconeogenesis	Cytoplasm	Non-classic
