# Supplementary material for: Secretome Profiling of Lactiplantibacillus plantarum CRL681 Predicts Potential Molecular Mechanisms Involved in the Antimicrobial Activity Against Escherichia coli O157:H7
Source: Antibiotics (Basel). 2026 Jan 17;15(1):96. doi: 10.3390/antibiotics15010096 (PMC12837702; doi:10.3390/antibiotics15010096)
Supplement: Supplementary file 1 [file antibiotics-15-00096-s001.zip › Table S3.xlsx]

## Sheet: Hoja1
Supplementary Table S3: List of proteins identified with decreased expression in the exoproteome of L. plantarum CRL681 during coculture with EHEC in CDM at 24 h, at 30°C
Access	Protein	Function	Classification	Fold change
F9UN51	ABC Transporter	Transmembrane transport oligopeptide-binding lipoproteins (oppA).	Transporter	2.1
F9UT08	ABC Transporter	Transmembrane transport.	Transporter	3
F9UM22	ABC Transporter of Polar Amino Acids	Transport of polar amino acids.	Transporter	2.1
F9UM85	ABC Glutamine Transporter	GlnH belongs to the superfamily of periplasmic junction fold type 2 (PBP2) proteins, whose members are involved in chemotaxis and the absorption of nutrients and other small molecules from the extracellular space.	Transporter	2.4
F9UM05	ABC Oligopeptide Transporter	MppA, a member of this family is essential for the import of the bacterial cell wall peptide L-alanyl-gamma-D-glutamyl-meso-diaminopimelate.	Transporter	2.1
F9UN54	ABC Oligopeptide Transporter	Transmembrane transport. The substrate specificity of ABC transporters is determined by their associated substrate-binding proteins (SBPs).	Transporter	6.8
F9UPL2	Extracellular protein with LysM domain	The LysM domain, or lysine motif, is a widespread protein module involved in the binding of peptidoglycans in bacteria. The domain was originally identified in enzymes that degrade bacterial cell walls.	Unknown function	2.1
F9USB0	Cell surface protein, CscB family	Sucrose permease (CscB) transports sucrose. The proteins CscA, CscB, CscC, and CscD form cell surface protein complexes and play a role in the acquisition of carbon sources.	Unknown function	1.8
F9URS4	Extracellular protein	Domain Peptidase C39. The C39 family of peptidases primarily contains bacteriocin processing endopeptidases. Cysteine peptidases of the C39 family cleave the "double glycine" leader peptides of the precursors of several bacteriocins, mostly non-lantibiotics.	Unknown function	2.7
F9UT86	Surface protein	Unknown function.	Unknown function	2.9
F9UQ20	Unknown protein	Unknown function.	Unknown function	4.1
F9URQ9	Unknown protein	Cell Surface Protein.	Unknown function	2.4
F9UPF5	Lipoprotein	Function unknown.	Unknown function	2.9
F9UMN8	Lipoprotein	Binding to flavin mononucleotide (FMN)	Unknown function	3.2
F9UL63	Transcriptional attenuator	Transcriptional attenuator (LytR_CpsA_psr) related to the cell envelope	Regulator	4.2
F9US66	Serine protease HtrA	Trypsin-like protease. Protein hydrolysis. Features moonlighting adhesion function.	Enzyme	2.4
F9URZ6	Nuclease	It has a non-specific DNA/RNA endonuclease domain	Enzyme	2.1
F9UL10	Cell surface protein, ErfK/YbiS/YcfS/YnhG family	Several members of this family contain peptidoglycan-binding domains. Therefore, these proteins can use peptidoglycan or a precursor as a substrate. Enzymes in this family may play an important role in cell wall biology, such as peptidoglycan cross-linking.	Enzyme	7
F9UMN9	FAD/FMN transferase protein	Flavin transferase that catalyzes the transfer of the FMN fraction of FAD and its covalent binding to the hydroxyl group of a threonine residue in a target flavoprotein. This lipoprotein is thought to be involved in thiamine biosynthesis.	Enzyme	2.4
F9UPY0	Serine type D-Ala-D-Ala carboxypeptidase	Peptidase S12. Many are serine peptidases belonging to the MEROPS peptidase families S11 (D-Ala-D-Ala carboxypeptidase A) and S12 (D-Ala-D-Ala family carboxypeptidase B, clan SE).	Enzyme	2.7
F9UPJ4	Carboxy-terminal proteinase. S41 Family	This group of serine peptidases belongs to the MEROPS peptidase family S41 (SM clan), subfamily S41A (C-terminal processing peptidase). It is a family of C-terminal peptidases with different substrates in different species.	Enzyme	8.1
F9UP14	Protein adhesion to mucus motif LPXTG	MBG domain, Mucus adhesins in Lactobacillales.	Adhesion	2.9
Q88YH4	Triosaphophate isomerase	A glycolytic enzyme that catalyzes the conversion of dihydroxyacetone phosphate (DHAP) to D-glyceraldehyde-3-phosphate (G3P). Features moonlighting adhesion function.	Cytoplasmic	2.4
P56512	L-lactate dehydrogenase 1	It catalyzes the conversion of lactate to pyruvate. Features moonlighting adhesion function.	Cytoplasmic	6
F9UN64	Serine type D-Ala-D-Ala carboxypeptidase	Peptidase S11 La D-Ala-D-Ala carboxypeptidase A. It is involved in the metabolism of cellular components.	Cytoplasmic	3.1
