# Supplementary material for: Secretome Profiling of Lactiplantibacillus plantarum CRL681 Predicts Potential Molecular Mechanisms Involved in the Antimicrobial Activity Against Escherichia coli O157:H7
Source: Antibiotics (Basel). 2026 Jan 17;15(1):96. doi: 10.3390/antibiotics15010096 (PMC12837702; doi:10.3390/antibiotics15010096)
Supplement: Supplementary file 1 [file antibiotics-15-00096-s001.zip › Table S4.xlsx]

## Sheet: TS3
Supplementary Table S4: In vitro surfaceome of L. plantarum CRL681
Access	Proteins	Localization	Secretion
Q88VE0	Elongation factor Tu	Cytoplasm	Unclassified
F9UP39	3-oxoacyl-[acyl transporter protein] synthase 2	Cytoplasmic membrane	Non-classic
F9UPM3	Pyruvate kinase	Cytoplasm	Unclassified
F9UR64	NADH peroxidase	Cytoplasm	Unclassified
F9UTT2	Fructose-bisphosphate aldolase fba	Cytoplasm	Unclassified
Q88VJ2	D-lactate dehydrogenase ldhD	Cytoplasm	Unclassified
F9UPL0	30S S1 rpsA ribosomal protein	Cytoplasm	Unclassified
Q88YW8	Ribosomal protein 50S L10 rplJ	Cytoplasm	Unclassified
Q88XX1	Ribosomal protein 50S L6 rplF	Cytoplasm	Non-classic
F9UPK7	HU hbsU DNA-binding protein	Cytoplasm	Non-classic
Q88XU8	50S L13 rplM ribosomal protein	Unknown	Non-classic
F9UR85	Aspartate-semialdehyde dehydrogenase asd2	Cytoplasm	Non-classic
Q88VD5	Ribosomal protein 30S S15 rpsO	Cytoplasm	Unclassified
Q88UI4	Glucose-6-phosphate isomerase pgi	Cytoplasm	Unclassified
Q88YW7	Ribosomal protein 50S L7/L12 rplL	Cytoplasm	Non-classic
Q88XU7	30S S9 rpsI ribosomal protein	Cytoplasm	Unclassified
Q88XY8	Elongation factor G fusA	Cytoplasm	Unclassified
Q88YH4	Triosephosphate isomerase tpiA	Cytoplasm	Non-classic
F9UNS5	6-phosphogluconate dehydrogenase, GND2 decarboxylatant	Cytoplasm	Unclassified
Q88XY7	30S S10 rpsJ ribosomal protein	Cytoplasm	Unclassified
Q88YH3	Enolase 1 eno1	Cytoplasm	Unclassified
F9ULY4	UTP--glucose-1-phosphate uridyl transferase galU	Cytoplasm	Unclassified
F9UQT2	BcaT branched-chain amino acid transaminase	Cytoplasm	Non-classic
F9UP44	Acetyl-CoA carboxytransferase accA2	Cytoplasm	Unclassified
Q88XW8	Ribosomal protein 50S L30 rpmD	Cytoplasm	Unclassified
F9UP38	3-oxoacyl-[acyl transporter protein] reductase fabG1	Cytoplasmic membrane	Unclassified
Q88XY6	Ribosomal protein 50S L3 rplC	Cytoplasm	Non-classic
Q88XY3	Ribosomal protein 50S L2 rplB	Unknown	Non-classic
Q88UX0	30S S4 rpsD ribosomal protein	Cytoplasm	Unclassified
Q88UV8	D-alanine--D-alanine ligase ddl	Cytoplasm	Unclassified
Q88XY9	30S S7 rpsG ribosomal protein	Cytoplasm	Unclassified
F9UTA3	Inosine 5'-monophosphate (IMP) dehydrogenase guaB	Cytoplasm	Unclassified
Q88XX0	Ribosomal protein 50S L18 rplR	Cytoplasm	Non-classic
Q88XY4	50S L23 rplW ribosomal protein	Cytoplasm	Non-classic
Q88XX4	50S L5 rplE ribosomal protein	Cytoplasm	Unclassified
Q88YM5	Chaperonin GroEL groEL	Cytoplasm	Unclassified
P37063	Pyruvate oxidase pox5	Cytoplasmic membrane	Unclassified
Q88VJ4	30S S2 rpsB ribosomal protein	Cytoplasm	Unclassified
Q88YH9	Clp proteolytic subunit of ATP-dependent Clp protease	Cytoplasm	Unclassified
Q88WN5	Ribosomal protein 50S L21 rplU	Unknown	Non-classic
Q88YH5	Phosphoglycerate kinase pgk	Cytoplasm	Unclassified
F9UMC9	Alkaline Shock Protein asp2	Cytoplasm	Non-classic
Q88VE1	Tig Activating Factor	Cytoplasm	Non-classic
Q88XV9	50S L17 rplQ ribosomal protein	Cytoplasm	Non-classic
Q88VQ8	Aspartate--tRNA ligase aspS	Cytoplasm	Unclassified
Q88VM0	DnaK dnaK Chaperone Protein	Cytoplasm	Non-classic
Q88YM6	Co-chaperonin GroES groES	Cytoplasm	Non-classic
Q88T35	2,3-phosphoglycerate-dependent phosphoglycerate mutase 2 gpmA2	Cytoplasm	Unclassified
F9UPM8	Peptidase T pepT	Cytoplasm	Unclassified
F9UP42	Acetyl-CoA carboxylase, biotin carboxylase subunit accC2	Cytoplasm	Unclassified
Q88XX7	Ribosomal protein 30S S17 rpsQ	Cytoplasm	Unclassified
Q88XX9	50S L16 rplP ribosomal protein	Cytoplasm	Non-classic
Q88XW7	Ribosomal protein 50S L15 rplO	Unknown	Non-classic
Q88U67	Probable Phosphoketolase 1 lp_2659	Cytoplasm	Non-classic
F9UL68	Aminopeptidase pepC1	Cytoplasm	Non-classic
F9UMD4	Aminopeptidase pepN	Cytoplasm	Unclassified
F9UQ86	50S BipA ribosomal subunit assembly factor typA	Cytoplasmic membrane	Unclassified
Q88WQ9	Transcription Elongation Factor GreA 2 greA2	Cytoplasmic membrane	Unclassified
Q88UU3	ATP synthase beta subunit atpD	Cytoplasmic membrane	Unclassified
Q88WG0	Acetyl-coenzyme A carboxylase carboxylase subunit beta 2 accD2	Cytoplasm	Unclassified
Q88XY5	50S L4 rplD ribosomal protein	Unknown	Non-classic
Q88UU1	ATP synthase subunit alpha atpA	Cytoplasmic membrane	Unclassified
F9ULZ3	D-alanyl-D-alanine dipeptidase aad	Cell wall	Non-classic
F9UQP4	Universal Stress Protein lp_2340	Cytoplasm	Non-classic
Q88V20	dITP/XTP pyrophosphatase lp_2267	Cytoplasm	Non-classic
Q88YI6	S-ribosylhomocysteine lyase luxS	Extracellular	Unclassified
Q88YW9	Ribosomal protein 50S L1 rplA	Cytoplasm	Non-classic
F9UMJ6	ATP-dependent Clp protease, ClpC clpC-binding subunit	Extracellular	Unclassified
F9UN59	HPr ptsH phosphotransporter protein	Cytoplasmic membrane	Non-classic
Q88XY0	30S S3 rpsC ribosomal protein	Cytoplasm	Unclassified
Q88V33	Probable transcriptional regulatory proteins	Cytoplasm	Non-classic
F9UTG0	Glutathione reductase gshR4	Cytoplasm	Unclassified
F9UTV3	Multicopper oxidase	Cytoplasm	Non-classic
Q88XW5	Adnylate kinase adk	Cytoplasm	Unclassified
F9UM10	glyceraldehyde-3-phosphate dehydrogenaseB	Cytoplasm	Unclassified
Q88WD3	Protein UPF0337	Unknown	Non-classic
P56512	L-lactate dehydrogenase 1 ldh1	Cytoplasm	Unclassified
F9URC8	Pyruvate oxidase pox3	Cytoplasmic membrane	Unclassified
Q88YY0	Glutamate--tRNA ligase gltX	Cytoplasm	Unclassified
F9UMW3	Universal Protein for Stress	Unknown	Non-classic
Q88W26	ATP-dependent protease HslU hslU ATPase subunit	Cytoplasmic membrane	Unclassified
F9UQ60	Protein containing Fe-S_biosyn domain	Unknown	Non-classic
Q88XX2	30S S8 rpsH ribosomal protein	Cytoplasm	Unclassified
Q88VQ7	Histidine--tRNA ligase hisS	Cytoplasm	Unclassified
Q88XW2	30S S13 rpsM ribosomal protein	Cytoplasm	Unclassified
F9UT26	2,5 reductase similar to dketo-D-gluconic acid, dependent on NADP (promiscuous)	Cytoplasm	Unclassified
Q88XZ0	30S S12 rpsL ribosomal protein	Cytoplasm	Non-classic
Q88XX5	50S L24 rplX ribosomal protein	Cytoplasm	Non-classic
Q88XY1	50S L22 rplV ribosomal protein	Cytoplasm	Unclassified
Q88XZ2	DNA-directed RNA polymerase beta subunit' rpoC	Cytoplasm	Unclassified
F9UU82	NADP-dependent 2,5-diketo-D-gluconic acid-like reductase	Cytoplasm	Non-classic
F9UP45	Enoyl-[acyl transporter protein] reductase [NADH] fabI	Cytoplasmic membrane	Unclassified
F9UUC2	NADH oxidase nox5	Cytoplasmic membrane	Non-classic
Q88UT9	ATP synthase b-subunit atpF	Cytoplasmic membrane	Unclassified
Q88Z52	50S L31 B-type ribosomal protein rpmE2	Cytoplasm	Non-classic
Q88VK7	Translation initiation factor IF-2 infB	Cytoplasm	Non-classic
F9UMT2	Cytochrome D ubiquinol oxidase, subunit I cydA	Cytoplasmic membrane	Unclassified
F9URH4	Short-chain dehydrogenase, atypical SDR family, subgroup 5	Cytoplasm	Non-classic
F9URG7	Glucose-6-phosphate 1-dehydrogenase gpd	Cytoplasm	Unclassified
Q88WU6	50S L20 rplT ribosomal protein	Cytoplasm	Non-classic
Q88XW9	30S S5 rpsE ribosomal protein	Cytoplasm	Unclassified
F9UKZ6	CshA rhe1 dead box ATP-dependent RNA helicase	Cytoplasm	Non-classic
Q88XW1	30S S11 rpsK ribosomal protein	Cytoplasm	Non-classic
F9UQH7	Xaa-Pro dipeptidase pepQ	Cytoplasm	Unclassified
F9UQC3	FtsZ ftsZ cell division protein	Unknown	Non-classic
F9ULY7	Thioredoxin reductase trxB	Cytoplasm	Non-classic
F9UP37	Malonyl-Acyl-Acyl Transacyl Transacylase Transporter Protein fabD	Cytoplasm	Unclassified
Q88WJ5	Ribosomal protein 30S S16 rpsP	Cytoplasm	Non-classic
Q88VJ6	Uridilato kinase pyrH	Cytoplasm	Unclassified
F9UNZ9	Phosphatase, dihydroxyacetone kinase family	Unknown	Unclassified
F9UQM6	Protein determining the cell form MreB mreB1	Cytoplasm	Unclassified
Q88ZS6	Glucosamine-6-phosphate deaminase nagB	Cytoplasm	Non-classic
Q88WU9	Threonine--tRNA ligase thrS	Cytoplasm	Unclassified
F9UTI2	Dihydropteroate synthase folP	Cytoplasm	Unclassified
F9UNV2	Glucokinase	Cytoplasm	Unclassified
F9UL33	N-acetylglucosamine-6-phosphate deacetylase nagA	Cytoplasm	Unclassified
Q88YE7	Glutamine--fructose-6-phosphate aminotransferase [isomerizing] glmS	Cytoplasm	Unclassified
F9UN44	Glutathione reductase gshR2	Cytoplasm	Unclassified
Q88WN1	Elongation factor P efp	Cytoplasm	Unclassified
Q88XZ7	Serine--tRNA Ligase 2 serS2	Cytoplasm	Unclassified
F9URE5	Universal Protein for Stress	Cytoplasm	Unclassified
F9URH0	4-hydroxy-tetrahydrodipicolinate synthase dapA	Cytoplasm	Unclassified
F9UQN0	Thiol peroxidase tpx	Unknown	Non-classic
Q88WJ1	50S L19 rplS ribosomal protein	Cytoplasm	Unclassified
Q88W25	ATP HslV hslV-dependent protease subunit	Cytoplasm	Unclassified
F9UMC8	ASP1 Alkaline Shock Protein	Cytoplasm	Non-classic
F9URX6	Universal Stress Protein	Cytoplasm	Unclassified
F9UP79	4-aminobutyrate aminotransferase gabT	Cytoplasm	Unclassified
Q88V10	Alanine--tRNA ligase wing	Cytoplasm	Unclassified
Q88VJ5	Elongation factor Ts tsf	Cytoplasm	Unclassified
Q88XX6	Ribosomal protein 50S L14 rplN	Cytoplasm	Unclassified
F9URG9	Aminotransferase araT2	Cytoplasmic membrane	Unclassified
F9ULD9	ATP-dependent Clp protease, ATP-binding ClpL subunit	Multilocation	Unclassified
F9ULW6	Hibernation-promoting factor of the hpf ribosome	Cytoplasm	Unclassified
Q88V23	2,3,4,5-tetrahydropyridine-2,6-dicarboxylate N-acetyltransferase dapH	Cytoplasm	Unclassified
F9UN58	ATP-dependent Clp protease, ClpE clpE-binding subunit	Multilocation	Unclassified
F9UNV9	Glutamine synthetase glnA	Cytoplasm	Unclassified
F9UT87	Cyclopropane-acyl-phospholipid synthase cfa2	Cytoplasm	Unclassified
Q88XY2	Ribosomal protein 30S S19 rpsS	Cytoplasm	Non-classic
Q88VM6	D-alanine--D-alanyl carrier protein ligase dltA	Cytoplasmic membrane	Unclassified
F9ULZ0	Phosphoglucomutase pgm	Cytoplasm	Unclassified
Q88W95	GpsB gpsB Cell Cycle Protein gpsB	Cytoplasm	Non-classic
F9UQB9	DivIVA Cell Division Initiation Protein divIVA	Unknown	Non-classic
F9UPP5	Probable succinyl-diaminopimelate desuccinylase dapE1	Unknown	Unclassified
F9UMH1	Asparagine synthase (glutamine hydrolyser) asnB1	Cytoplasm	Unclassified
Q88Z31	ATP-dependent zinc metalloprotease FtsH ftsH PE=2 SV=1	Cytoplasmic membrane	Non-classic
Q88XZ3	DNA-directed RNA polymerase beta subunit rpoB	Cytoplasm	Unclassified
F9UN51	ABC Oligopeptide Transporter, OppA Substrate Binding Protein	Unknown	Lipo
Q88Z76	CTP synthase pyrG	Cytoplasm	Unclassified
F9ULD3	Catalase kat	Cytoplasm	Non-classic
Q88XA9	Leucine--tRNA ligase leuS	Cytoplasm	Unclassified
Q88VJ7	Ribosome recycling factor frr	Cytoplasm	Unclassified
F9ULC7	FAD-dependent pyridine nucleotide-disulfide oxidoreductase	Cytoplasm	Unclassified
Q88W32	Probable manganese-dependent inorganic pyrophosphatase ppaC	Cytoplasm	Unclassified
F9UM66	Proline iminopeptidase pepR1	Unknown	Unclassified
Q88XW0	DNA-directed RNA polymerase, alpha rpoA subunit	Cytoplasm	Unclassified
F9UUC0	PepO PepO Endopeptidase	Cytoplasm	Unclassified
Q88XP4	Uncharacterized RNA methyltransferase	Cytoplasm	Non-classic
Q88Y23	UDP-N-acetylmuramoyl-L-alanyl-D-glutamate--2,6-diaminopimelate ligase murE	Cytoplasm	Unclassified
Q88Y39	Aspartate--ammonia ligase asnA	Cytoplasm	Unclassified
Q88YX0	50S L11 rplK ribosomal protein	Cytoplasm	Non-classic
F9US37	DNA gyrase subunit B gyrB	Cytoplasm	Unclassified
Q88WN3	Ribosomal protein 50S L27 rpmA	Cytoplasm	Non-classic
F9US34	Beta dnaN sliding clamp	Cytoplasm	Unclassified
F9UQP9	Zinc-like alcohol dehydrogenase-like protein	Cytoplasm	Non-classic
Q88XW4	Translation initiation factor: IF-1 infA	Cytoplasm	Unclassified
F9UPL2	Extracellular protein, with binding domain to the peptidoglycan LysM	Cytoplasmic membrane	Non-classic
F9UNS7	rrp5 two-component system response regulator	Cytoplasm	Unclassified
F9UN55	ABC Oligopeptide Transporter, OppF ATP Binding Protein	Cytoplasmic membrane	Unclassified
F9UPA9	RNA methyltransferase	Cytoplasm	Unclassified
F9UTM5	Small Heat Shock Protein HSP3	Multilocation	Non-classic
F9UQ92	Pyruvate dehydrogenase complex, E1 component, pdhB beta subunit	Cytoplasm	Unclassified
F9UM23	Glutamine transporter ABC, ATP binding protein glnQ1	Cytoplasmic membrane	Unclassified
F9USG8	Short-chain dehydrogenase/oxidoreductase, classic SDR family, subgroup 1	Cytoplasm	Unclassified
Q88YL7	Translocase protein subunit SecA secA	Multilocation	Unclassified
Q88YE8	Phosphoglucosamine mutase glmM	Cytoplasm	Unclassified
F9UQ91	Dihydrolipoamide acetyltransferase, a component of the pyruvate dehydrogenase complex pdhC	Cytoplasm	Non-classic
F9UN60	Phosphoenolpyruvate-protein phosphotransferase ptsI	Cytoplasm	Unclassified
Q88UZ4	RecA Protein recA	Cytoplasm	Non-classic
Q88WR2	Phenylalanine--tRNA Ligase Beta Subunit pheT	Cytoplasm	Unclassified
F9UQC4	FtsA ftsA cell division protein	Unknown	Unclassified
F9UPT6	Uncharacterized protein	Unknown	Unclassified
Q88Y74	GMP synthase [glutamine hydrolyser] guaA	Cytoplasm	Unclassified
Q88VY1	ATP-dependent 6-phosphofructokinase pfkA	Cytoplasm	Unclassified
F9UTQ0	Carrier protein, MMPL family	Cytoplasmic membrane	Non-classic
F9UR33	SAM-dependent methyltransferase	Cytoplasm	Non-classic
F9ULT0	Ribonucleoside-diphosphate reductase nrdE	Cytoplasm	Unclassified
Q88Z14	NH(3-dependent nadE synthetase(+)	Cytoplasm	Unclassified
F9UNY1	Glycine Betaine/Carnitine/Choline ABC Transporter, ATP Binding Protein OpuA	Cytoplasmic membrane	Unclassified
F9UQ80	Pyruvate carboxylase pycA	Cytoplasm	Unclassified
Q88V89	Isoleucine--tRNA ligase ileS	Cytoplasm	Unclassified
F9UTU9	L-2-hydroxyisocaproate dehydrogenase hicD1	Cytoplasm	Unclassified
F9UT25	Glutathione peroxidase gpo	Unknown	Unclassified
F9UNW0	Uncharacterized protein	Unknown	Unclassified
F9UPH1	Peptide methionine sulfoxide reductase MsrA msrA	Unknown	Unclassified
F9URA0	Purine nucleosidase	Cytoplasm	Unclassified
Q890K2	30S S6 rpsF ribosomal protein	Cytoplasm	Unclassified
F9USV8	Aldo Family Protein/Keto Reductase	Cytoplasm	Non-classic
F9UPJ8	DegV Family Protein	Cytoplasm	Unclassified
F9UL45	PTS pts9AB system-specific EIIAB component	Cytoplasmic membrane	Non-classic
F9UTT6	Dipeptidase pepD2	Cytoplasm	Non-classic
F9URL9	Nucleotide binding protein, universal stress protein of the UspA family	Cytoplasm	Unclassified
Q88V16	Endonuclease MutS2 mutS2	Cytoplasm	Unclassified
F9UTB8	Cystathionine ABC transporter, substrate binding protein lp_3214	Unknown	Lipo
Q88XP6	Aspartil/glutamyl-tRNA (Asn/Gln) amidotransferase subunit B gatB	Cytoplasm	Non-classic
F9ULU4	UDP-glucose 4-epimerase galE1	Unknown	Unclassified
Q88WL3	Methionyl-tRNA formyltransferase fmt	Cytoplasm	Unclassified
F9UTR7	NADH dehydrogenase ndh1	Cytoplasmic membrane	Unclassified
F9URD8	Lipoate--protein ligase lplA1	Cytoplasm	Unclassified
F9UTF3	DegV Family Protein	Cytoplasm	Unclassified
F9UPS7	RNA polymerase sigma factor SigA rpoD	Cytoplasm	Unclassified
Q88YX9	Cysteine--tRNA ligase cysS	Cytoplasm	Unclassified
F9UMW2	ATP helicase rhe2 dependent RNA	Cytoplasm	Unclassified
F9USK6	Sucinate-semialdehyde dehydrogenase (NAD(P)+) gabD	Cytoplasm	Unclassified
F9UTH2	Methonine synthase (cobalamin-independent), C-terminal domain lp_3283	Unknown	Unclassified
F9UN77	Homocysteine S-methyltransferase (cobalamin-dependent) metH	Unknown	Non-classic
Q88SY9	Uncharacterized RNA methyltransferase	Cytoplasm	Unclassified
F9UP64	Nucleotide binding protein, universal stress protein of the UspA family	Cytoplasmic membrane	Non-classic
Q88VE2	ATP-dependent Clp protease: ATP binding subunit ClpX, clpX	Multilocation	Unclassified
F9UT64	Glycerol-3-phosphate cytidyltransferase tagD1	Cytoplasm	Unclassified
F9UQH9	Extracellular Protein, DUF336 family lp_2260	Extracellular	Non-classic
F9UU57	Uncharacterized protein	Unknown	Unclassified
Q88Z97	Methionine--tRNA Ligase metG	Cytoplasm	Unclassified
F9UMI5	Transcriptional attenuator, cell envelope-related, LytR family	Cytoplasmic membrane	Non-classic
F9UT55	Methionine aminopeptidase pepM	Cytoplasm	Unclassified
F9UQH2	Ribokinase rbsK2	Cytoplasm	Non-classic
Q890J8	Ribosomal protein 50S L9 rplI	Cytoplasm	Non-classic
F9UQ97	Ribonuclease J rnj	Cytoplasm	Unclassified
Q88YM8	Rex rex transcriptional repressor detection	Unknown	Unclassified
F9UP40	Biotin: carboxyl transporter protein of acetyl-CoA carboxylase accB2	Unknown	Non-classic
F9UKW1	Uncharacterized protein	Unknown	Unclassified
Q88Z54	UDP-N-acetylglucosamine 1-carboxyvinyltransferase 2 murA2	Cytoplasmic membrane	Unclassified
F9URP6	6-phospho-beta-glucosidase PBG4	Cytoplasm	Unclassified
Q88TV5	Tyrosine--tRNA ligase tyrS	Cytoplasm	Unclassified
Q88WG9	3-hydroxyacyl-[acyl transporter protein] dehydratase FabZ fabZ	Cytoplasm	Unclassified
F9UMI2	Cold Shock Protein CspC cspC	Cytoplasm	Non-classic
F9UN72	Acetyltransferase, GNAT family	Cytoplasm	Unclassified
F9UU98	Uncharacterized protein	Unknown	Unclassified
F9UQ00	NusA nusA transcription ending/anti-termination protein	Cytoplasm	Unclassified
F9UPV0	GTP diphosphokinase relA	Cytoplasm	Unclassified
F9UTA5	Ribosome-binding ATPase, ychF, ychF	Cytoplasm	Unclassified
F9UM75	Bis(5'-nucleosyl)-tetraphosphatase [asymmetric]	Unknown	Unclassified
F9UQN5	Signaling protein containing the GAF domain	Unknown	Non-classic
F9UMF3	Dipeptidase pepD3	Unknown	Unclassified
F9UQJ7	ATP-dependent CshB rhe3 RNA helicase	Multilocation	Unclassified
F9UQA0	Extracellular protein, NlpC/P60 family, gamma-D-glutamate-meso-diaminopimalate muropeptidase lp_2162	Extracellular	Sec
Q88XX8	Ribosomal protein 50S L29 rpmC	Cytoplasm	Unclassified
Q88VG4	GTPase Obg obg	Cytoplasm	Unclassified
F9USJ3	Extracellular Protein	Extracellular	Sec
F9UNY8	Coenzyme A biosynthesis bifunctional protein CoaBC coaBC	Cytoplasm	Non-classic
F9UP94	Aminotransferase aspAT	Cytoplasm	Unclassified
Q88VX7	ClpB chaperone protein clpB	Cytoplasm	Unclassified
F9UT31	Dipeptidase pepD1	Unknown	Non-classic
F9UNX2	General stress protein, Gls24 family lp_1597	Cytoplasm	Unclassified
Q88YY5	Ribose-5-phosphate isomerase A rpiA	Cytoplasm	Unclassified
Q88VM1	Chaperone protein DnaJ dnaJ	Multilocation	Non-classic
F9ULS9	Ribonucleoside-diphosphate reductase nrdF	Unknown	Unclassified
Q88WA8	Asparagine--tRNA Ligase 2 asnS2	Cytoplasm	Unclassified
F9UQ57	Glutamine Transporter ABC, ATP Binding Protein GLNQ3	Cytoplasmic membrane	Unclassified
P71479	Bifunctional protein PyrR 1 pyrR1	Cytoplasm	Unclassified
Q88VL9	GrpE Protein grpE	Unknown	Non-classic
F9UPI3	DNA topoisomerase 1 topA	Cytoplasm	Non-classic
F9US00	ABC transporter, ATP-binding protein	Cytoplasmic membrane	Unclassified
F9UU90	Extracellular Protein, DUF1002 family	Unknown	Sec
F9UMB1	DNA helicase lp_0910	Cytoplasm	Unclassified
F9UN65	Aminotransferase araT1	Cytoplasm	Unclassified
F9URP9	PTS System, cellobiose-specific EIIB component pts20B	Cytoplasm	Unclassified
F9URX3	Alcohol Dehydrogenase, Adh2 Zinc Fixer	Cytoplasm	Unclassified
F9UPH4	Transcription regulator, LysR lp_1838 family	Cytoplasm	Non-classic
Q88V90	Diaminopimelate epimerase dapF	Cytoplasm	Unclassified
F9UTR4	Acetate kinase ack2	Cytoplasmic membrane	Unclassified
F9UL10	Cell surface protein, ErfK/YbiS/YcfS/YnhG family lp_0536	Unknown	Non-classic
Q88UX7	Valine--tRNA ligase valS	Cytoplasm	Unclassified
F9UQE3	6-Phosphogluconolactonase	Unknown	Non-classic
F9URR0	Flavodoxin	Cytoplasm	Unclassified
F9UL19	Hypoxanthine phosphoribosyltransferase hprT	Cytoplasm	Unclassified
F9URY3	Coenzyme F420 lp_2887-dependent NADP oxidoreductase	Cytoplasm	Unclassified
F9UQ44	PTS System, Fructose-Specific EIIABC Component fruA	Cytoplasmic membrane	Unclassified
F9UTW8	Alpha-glycerophosphate oxidase glpD	Cytoplasm	Unclassified
F9UQ93	Pyruvate dehydrogenase E1 component alpha pdhA subunit	Cytoplasm	Non-classic
F9UMY8	dTDP-4-dehydroramnose reductase rfbD	Unknown	Non-classic
F9ULL7	Aminopeptidase pepC2	Cytoplasm	Non-classic
F9UM25	Hydrolase, HAD superfamily, Cof family, lp_0805	Cytoplasm	Unclassified
F9UMN8	Lipoprotein, FMN-binding protein lp_1070	Extracellular	Lipo
F9UM84	Glutamine Transporter ABC, ATP Binding Protein GLNQ2	Cytoplasmic membrane	Unclassified
F9UM99	GTPase hflX hflX	Cytoplasm	Unclassified
F9UTT1	Acetaldehyde dehydrogenase acdH	Unknown	Non-classic
F9USV9	Nucleoside 2-deoxyribosyltransferase	Cytoplasm	Unclassified
Q88XB8	S-adenosylmethionine synthase metK	Cytoplasm	Unclassified
Q88WR3	Phenylalanine--tRNA ligase alpha pheS subunit	Cytoplasm	Unclassified
F9URG1	Protein ribonucleotide reductase NrdI nrdI	Unknown	Unclassified
Q88VZ6	GTPase der der	Cytoplasmic membrane	Unclassified
F9UM27	Phosphate acetyltransferase pta	Cytoplasm	Non-classic
Q88XP7	Glutamyl-tRNA (Gln) amidotransferase subunit A gatA	Cytoplasm	Non-classic
Q88VB2	Peptide deformylase def	Cytoplasm	Unclassified
F9UN54	ABC Oligopeptide Transporter, ATP OppD Binding Protein	Cytoplasmic membrane	Unclassified
F9UMJ0	Acetolactate synthase als	Cytoplasmic membrane	Unclassified
F9UL09	Protein containing the CBS domain	Unknown	Unclassified
F9UM22	ABC Polar Amino Acid Transporter, Substrate Binding & lp_0802 Protein Permease	Cytoplasmic membrane	Sec
F9ULX8	PhoUphoU-phoU phoU Transport System Accessory Protein	Cytoplasm	Unclassified
F9UMH0	Aspartokinase thrA1	Cytoplasm	Unclassified
F9UTB5	Cystine ABC Transporter, Substrate Binding Protein	Unknown	Lipo
F9UN93	Xaa-His pepV dipeptidase	Cytoplasm	Non-classic
F9UT08	ABC Transporter, Substrate Binding Protein	Cell wall	Lipo
Q88WL7	Guanylate kinase gmk	Cytoplasm	Unclassified
F9UT91	Extracellular Protein	Unknown	Non-classic
Q88WU8	IF-3 infC translation initiation factor	Cytoplasm	Unclassified
Q88YK1	Glycerol-3-phosphate dehydrogenase [NAD(P)+] gpsA	Unknown	Unclassified
F9URT8	Aspartate ammonia-lyase ansB	Cytoplasm	Unclassified
Q88WK2	Phosphate Acyltransferase plsX	Cytoplasmic membrane	Unclassified
F9UQS3	Treonylcarbamoyl-AMP synthase	Unknown	Non-classic
F9UPF5	Lipoprotein	Unknown	Lipo
F9UR98	Polyphosphate: nucleotide phosphotransferase, PPK2 family	Cytoplasm	Unclassified
Q88VS3	Glycine--tRNA Ligase Beta Subunit glyS	Cytoplasm	Unclassified
Q88V80	UDP-N-acetylmuramoylalanine--D-glutamate ligase murD	Cytoplasmic membrane	Unclassified
F9UPI8	5-methyltetrahydropteroyltriglutamate-homocysteine methyltransferase (cobalamin-independent methonin synthase) lp_1856		Unclassified
F9UPM1	RNA-binding protein	Cytoplasm	Unclassified
F9USV1	Small Heat Shock Protein HSP1	Multilocation	Non-classic
F9UTA4	Hypothetical Cytoplasmic membrane protein, family DUF1129	Cytoplasmic membrane	Unclassified
P71478	Cold Shock Protein: 1 tsp,	Cytoplasm	Non-classic
F9UTA7	Chomosome partition protein, parB1 DNA-binding protein	Cytoplasm	Unclassified
F9UMP8	Malate/lactate dehydrogenase	Cytoplasmic membrane	Unclassified
F9UQM2	Septum site determinant protein MinD minD	Cytoplasmic membrane	Unclassified
Q88VB0	DNA-directed RNA polymerase, epsilon rpoY subunit	Cytoplasm	Non-classic
F9UP30	Alcohol Dehydrogenase, adh1 Zinc Fixer	Cytoplasm	Unclassified
F9UMU5	ATP-dependent pcrA helicase DNA	Cytoplasm	Unclassified
F9UL63	Transcriptional attenuator, cell envelope-related, LytR family	Cytoplasmic membrane	Non-classic
F9US66	Serine protease HtrA htrA	Unknown	Non-classic
F9UR52	The protein of the lacitoylglutathione lyase family	Cytoplasm	Unclassified
F9UNR4	RNA-binding protein, YhbY family	Cytoplasm	Unclassified
F9ULS8	Cytokinin riboside 5'-monophosphate phosphoiribohydrolase	Cytoplasm	Unclassified
F9UM80	Cytoplasmic membrane proteins Hypothetical	Cytoplasmic membrane	Unclassified
Q88W76	Formate--tetrahydrofolate ligase fhs	Unknown	Unclassified
F9UTS4	Protein containing ASCH domain	Unknown	Non-classic
F9UQR0	Serine acetylating enzyme ribosomal protein	Cytoplasm	Unclassified
F9UQQ1	L-2-hydroxyisocaproate dehydrogenase hicD3	Cytoplasm	Non-classic
F9UQB2	Cysteine desulfurase-associated protein, DUF1831 family	Unknown	Non-classic
F9UNZ8	General Stress Protein, Gls24 Family	Unknown	Non-classic
F9UNQ0	Primosomal protein DnaI dnaI	Cytoplasm	Unclassified
F9UMJ2	Serine type D-Ala-D-Ala carboxypeptidase dacB	Multilocation	Lipo
F9UMG4	Acetyltransferase, GNAT family	Cytoplasm	Unclassified
Q88Z28	Lysine--tRNA ligase lysS	Cytoplasm	Unclassified
F9UNV5	Hypothetical Extracellular Protein	Cytoplasmic membrane	Unclassified
Q88XF3	Peptide chain release factor 3 prfC	Cytoplasm	Unclassified
F9UUI9	6-phospho-beta-glucosidase PBG9	Cytoplasm	Unclassified
Q88W23	Methylenetetrahydrofolate--tRNA-(uracil-5-)-methyltransferase TrmFO trmFO	Cytoplasm	Unclassified
F9UQI0	Uncharacterized protein	Unknown	Unclassified
F9UQG0	Hydrolase, HAD superfamily	Cytoplasm	Unclassified
F9US38	DNA gyrase subunit A gyrA	Cytoplasm	Unclassified
F9UQJ8	Phosphoesterase, DHH family	Cytoplasm	Unclassified
F9UNG8	Metal-dependent phosphohydrolase, HD family	Cytoplasm	Unclassified
F9UU99	Glutamate decarboxylase gadB	Cytoplasm	Unclassified
Q88VZ4	Cytoidiotato kinase cmk	Cytoplasm	Unclassified
F9UTM7	Short-chain dehydrogenase/oxidoreductase, atypical SDR family, subgroup 6	Unknown	Non-classic
F9URF9	Uncharacterized protein	Unknown	Unclassified
F9USY1	Dihydroxyacetone phosphotransferase, ADP binding subunit dak2	Unknown	Non-classic
F9UMV3	Transcription Regulator, TetR Family	Cytoplasm	Unclassified
F9URQ9	Uncharacterized protein	Extraceluar	Non-classic
Q88VH0	Adenine phosphoribosyltransferase apt	Cytoplasm	Unclassified
F9UM03	Putative gluconeogenesis factor	Cytoplasm	Unclassified
F9UNX0	Xaa-Pro aminopeptidase pepP	Cytoplasm	Unclassified
F9US61	Two-component system response regulator rrp1	Cytoplasm	Unclassified
F9USW0	Linoleic acid isomerase lai	Unknown	Non-classic
F9UL47	PTS System, pts9D Mannose-Specific EIID Component	Cytoplasmic membrane	Unclassified
F9UM19	Ribonuclease R rnr	Cytoplasm	Unclassified
Q88TY1	Probable D-serine dehydratase dsdA	Unknown	Unclassified
F9UQI9	Thioredoxin trxA2	Cytoplasm	Non-classic
F9UKZ0	Uncharacterized protein	Unknown	Unclassified
F9UR55	2-dehydropantoate 2-reductase hdhD1	Cytoplasm	Unclassified
F9UM56	Exopolyphosphatase ppx2	Cytoplasm	Unclassified
Q88VA5	Putative ribose-phosphate pyrophosphokinase 2 prs2	Cytoplasm	Unclassified
F9UMS2	Fumarate reductase, flavoprotein subunit	Cytoplasm	Unclassified
Q88V19	Glutamate racemase murI	Unknown	Unclassified
Q88VP9	Ribosomal protein L11 methyltransferase prmA	Cytoplasm	Unclassified
Q88Z86	GlmU bifunctional protein glmU	Cytoplasm	Unclassified
F9UR58	O-acetylhomoserine sulfhydrylase oahS	Cytoplasm	Unclassified
F9UTG2	Adenylosuccinate lyase purB	Cytoplasm	Unclassified
F9UU91	Cell surface protein, CscB family	Cytoplasmic membrane	Sec
Q9RE01	Uracil phosphoribosyltransferase upp	Cytoplasm	Unclassified
F9UQL8	Aspartokinase thrA2	Unknown	Unclassified
F9URP7	6-phospho-beta-glucosidase PBG5	Cytoplasm	Unclassified
Q88UU0	ATP synthase subunit delta atpH	Cytoplasm	Unclassified
F9URK6	NADPH-dependent FMN reductase family protein	Cytoplasm	Non-classic
F9USY7	Maltodextrin-binding mdxE protein	Unknown	Lipo
Q88X05	PrsA 1 prsA1 foldase protein	Multilocation	Lipo
Q88YP9	Nucleoid-associated protein	Unknown	Non-classic
F9UQ67	Ribonuclease J rnj	Cytoplasm	Unclassified
Q88W33	Peptide methionine sulfoxide reductase MsrB msrB	Unknown	Non-classic
Q88X53	Arginine--tRNA ligase argS	Cytoplasm	Unclassified
F9UM53	Uncharacterized protein	Unknown	Non-classic
F9UPJ4	Carboxyterminal proteinase, S41 family, peptidoglycan-bound ctpA	Cytoplasmic membrane	Non-classic
F9UQB6	ADP-ribose pyrophosphatase	Cytoplasm	Unclassified
Q88VE3	Probable GTP binding protein EngB engB	Cytoplasm	Non-classic
F9ULG4	Similar to myo-inositol 2-dehydrogenase (promiscuous)	Cytoplasm	Unclassified
Q88V76	ribosomal RNA small methyltransferase subunit H rsmH	Cytoplasm	Unclassified
F9UQB3	Cysteine desulfurase iscS	Cytoplasm	Unclassified
F9UPH8	Protein of the aldose family 1-epimerase	Unknown	Unclassified
Q88WZ5	UDP-N-acetylmuramate--L-alanine ligase murC	Unknown	Unclassified
F9UPZ9	Nucleic acid-binding protein involved in transcription termination	Cytoplasm	Non-classic
Q88YI8	UvrABC Protein B uvrB System	Cytoplasm	Unclassified
Q88UX2	septum ring forming regulator ezrA ezrA	Multilocation	Unclassified
F9USG7	Aminohydrolase/peptidase, M20D family and	Cytoplasm	Unclassified
F9UNR3	Biogenesis of the GTPase ribosome, YqeH family	Cytoplasmic membrane	Unclassified
F9UQP6	Transcription regulator, Xre family	Cytoplasm	Unclassified
Q88VJ8	Ditrans,polycis-undecaprenil-diphosphate synthase ((2E,6E)-specific farnesyl-diphosphate) uppS	Cytoplasm	Unclassified
F9UQQ9	Protein determining the cell form MreB mreB2	Cytoplasm	Unclassified
F9UKZ5	UDP-N-acetylmuramoyl-tripeptide--D-alanyl-D-alanine ligase murF	Cytoplasm	Unclassified
Q88YF4	UDP-N-acetylenepyruvoyloylglucosamine reductase murB	Cytoplasm	Unclassified
Q88UU2	ATP synthase gamma chain atpG	Unknown	Non-classic
Q88VK8	Ribosome binding factor A rbfA	Cytoplasmic membrane	Unclassified
F9UU18	DNA helicase	Cytoplasm	Unclassified
Q88S87	Probable Phosphoketolase 2	Unknown	Unclassified
F9UN85	Poly(glycerol-phosphate)alpha-glucosyltransferase tagE3	Cytoplasm	Unclassified
F9USB8	Uncharacterized protein lp_2987	Unknown	Non-classic
F9UTA0	Two-component system response regulator rrp11	Cytoplasm	Unclassified
F9URK7	NADPH-dependent FMN reductase family protein	Cytoplasm	Unclassified
F9UNK1	tRNA-binding domain protein	Cytoplasm	Non-classic
F9URD9	Cell wall hydrolase/muramidase acm2	Multilocation	Sec
F9ULT4	DNA polymerase III subunit gamma/tau dnaX	Cytoplasm	Unclassified
F9UQ43	Tagatose-6-phosphate kinase fruK	Cytoplasm	Unclassified
F9UNK8	ABC transporter, ATP-binding protein, iron-sulfur group assembly, SufC sufC ATPase protein sufC	Cytoplasmic membrane	Unclassified
F9UL36	Nicotinate phosphoribosyltransferase nadC1	Cytoplasm	Unclassified
F9UPA1	Nucleotide binding protein, universal stress protein of the UspA family	Cytoplasmic membrane	Unclassified
F9US42	Cyclic di-AMP phosphodiesterase	Cytoplasmic membrane	Unclassified
F9US84	Beta-phosphoglucomutase pgmB2	Cytoplasm	Unclassified
Q88V12	Proteins UPF0297	Cytoplasm	Unclassified
F9UKY8	Rho rho transcription termination factor	Cytoplasm	Unclassified
F9UP07	Protein particle signal recognition ffh	Cytoplasmic membrane	Unclassified
Q88XQ0	DNA ligase ligA	Cytoplasm	Unclassified
F9UNU7	Transpeptidase (penicillin-binding protein 2B) pbp2x	Cytoplasmic membrane	Non-classic
Q88VS0	It was GTPase	Cytoplasmic membrane	Unclassified
F9UMN9	FAD: FMN transferase protein apbE1	Unknown	Lipo
F9UQT3	Uncharacterized protein	Unknown	Unclassified
Q88VI7	UPF0291 proteins	Cytoplasm	Unclassified
F9UMU7	Lipoprotein, pheromone	Unknown	Lipo
Q88UZ5	Ribonuclease Y rny	Cytoplasm	Unclassified
F9UQ21	Hydroxymethylglutaryl-CoA synthase mvaS	Cytoplasm	Unclassified
Q88W01	4-hydroxy-tetrahydrodipicolinate reductase dapB	Cytoplasm	Unclassified
F9UPL6	Pseudouridine synthase rluB	Cytoplasm	Unclassified
Q88UZ8	MutL mutL DNA mismatch repair protein mutL	Cytoplasm	Unclassified
F9UN94	Nucleotide binding protein, universal stress protein of the UspA family	Cytoplasmic membrane	Non-classic
F9UL82	NusG transcription termination/antitermination protein nusG	Cytoplasm	Unclassified
F9UPV6	Uncharacterized protein	Unknown	Unclassified
F9UT98	Serine type D-Ala-D-Ala carboxypeptidase dacA1	Cytoplasmic membrane	Sec
F9UNZ2	Serine/threonine phosphatase specific protein pppL	Cytoplasm	Unclassified
Q88WG8	3-oxoacyl-[acyl transporter protein] synthase 3 protein 2 fabH2	Cytoplasmic membrane	Non-classic
Q88ZS1	Mannitol-1-phosphate 5-dehydrogenase mtlD	Cytoplasm	Unclassified
F9UQQ7	Uncharacterized protein	Unknown	Non-classic
F9URG5	Digeroginase/medium-chain reductases, MDR family	Cytoplasm	Non-classic
Q88SV6	Adenylosuccinate synthetase purA	Cytoplasm	Unclassified
Q6LWH6	DNA Damage-Inducible orf1 Protein	Unknown	Unclassified
F9UMI1	Metal-dependent regulator	Cytoplasm	Unclassified
F9UM85	ABC Glutamine Transporter, Substrate Binding Protein glnH1	Unknown	Lipo
F9UNP5	DNA polymerase I polA	Cytoplasm	Unclassified
F9URQ7	2-hydroxy acid dehydrogenase	Cytoplasm	Non-classic
F9US35	Uncharacterized protein	Unknown	Non-classic
F9US31	Esterase	Cytoplasm	Unclassified
F9URK9	Protein-tyrosine phosphatase ptp3	Cytoplasm	Non-classic
F9UU20	Tryptophan--tRNA Ligase trpS	Cytoplasm	Unclassified
F9UM82	Aminotransferase	Cytoplasm	Unclassified
Q88VN0	Elongation factor 4 1 lepA1	Cytoplasmic membrane	Unclassified
F9UL40	Transcription accessory protein, contains the RNA-binding domain S1 tex	Cytoplasm	Unclassified
Q88VL0	Chorismate synthase aroC	Cytoplasm	Unclassified
Q88WV2	NrdR nrdR transcriptional repressor	Cytoplasm	Unclassified
Q88UZ7	MutS mutS DNA mismatch repair protein	Cytoplasm	Unclassified
F9UMA6	Phosphohydrolase, MutT/nudix family	Unknown	Unclassified
F9UR54	PTS System, N-Acetylglucosamine and PTS18CBA glucose-specific EIICBA component	Cytoplasmic membrane	Unclassified
F9URZ3	Hypothetical Cytoplasmic membrane protein	Cytoplasmic membrane	Non-classic
Q88X33	UPF0342 protein	Unknown	Non-classic
Q88YI7	UvrABC Protein A uvrA System	Cytoplasm	Unclassified
F9UPY8	Biosynthesis of riboflavin ribC2 protein	Cytoplasm	Unclassified
F9UPK2	Uncharacterized protein	Unknown	Unclassified
F9UQT6	ABC Transporter, ATP-Binding Protein, and Permease	Cytoplasmic membrane	Unclassified
F9UND1	Extracellular protein anchored in the Cytoplasmic membrane	Unknown	Unclassified
Q890K8	Chromosomal replication initiator protein DnaA dnaA	Cytoplasm	Unclassified
F9US27	Gallate decarboxylase lpdC	Unknown	Unclassified
F9US48	ABC Oligopeptide Transporter, Oligopeptide Binding Protein	Cell wall	Lipo
F9UM05	ABC Oligopeptide Transporter, Substrate Binding Protein	Cell wall	Lipo
Q88VR2	Endonuclease 4 nfo probable	Cytoplasm	Unclassified
F9ULL0	Nucleotide binding protein, universal stress protein of the UspA family	Cytoplasm	Unclassified
F9UL38	Cation that transports P-type ATPase pacL2	Cytoplasmic membrane	Unclassified
F9UP05	FtsY ftsY Signal Recognition Particle Receiver	Cytoplasmic membrane	Non-classic
F9UTA9	Chromosomal partition protein, parB2 DNA-binding protein	Cytoplasm	Unclassified
F9UMY7	dTDP-glucose 4,6-dehydratase rfbB	Cytoplasm	Non-classic
Q88YI4	Nucleotide-binding protein	Cytoplasm	Unclassified
F9UM65	Pyruvate oxidase pox2	Cytoplasmic membrane	Unclassified
F9UM42	Hydrolase, HAD superfamily, Cof family	Cytoplasmic membrane	Unclassified
Q88RX6	tRNA uridine 5-carboxymethylaminomethylmethylmethyl methyl modifying enzyme MnmG mnmG	Cytoplasm	Unclassified
F9UMD6	Site-specific (adenine-specific) DNA-methyltransferase hsdM	Cytoplasmic membrane	Unclassified
Q88YD2	Polyphosphate kinase ppk	Cytoplasmic membrane	Unclassified
F9UTU1	LL-diaminopimelate aminotransferase, AAT family, PLP-dependent dapC	Unknown	Unclassified
F9UNT0	Exonuclease SbcC sbcC	Unknown	Non-classic
F9UMU4	Phosphoribosylaminoimidazole carboxylase, purK2 ATPase subunit	Cytoplasmic membrane	Unclassified
F9UTV2	Ribose-5-phosphate isomerase rpiA2	Unknown	Unclassified
Q88YC0	Xaa-Pro dipeptidyl-peptidase pepX	Cytoplasm	Unclassified
P59603	Arginosuccinate synthase argG	Cytoplasm	Unclassified
Q88WJ9	Chromosomal partition protein Smc smc	Cytoplasm	Unclassified
F9UQE9	Oligoendopeptidase F pepF1	Cytoplasm	Non-classic
F9UNS3	Lipoprotein	Unknown	Lipo
F9UP74	Diaminopimelate decarboxylase lysA	Cytoplasm	Unclassified
F9UUH6	PTS-associated protein	Cytoplasm	Unclassified
F9UT86	Cell surface protein, anchored in the Cytoplasmic membrane	Unknown	Non-classic
F9ULZ5	Metal-dependent phosphohydrolase, HD family	Cytoplasm	Unclassified
Q88WL6	DNA-directed RNA polymerase omega rpoZ subunit	Cytoplasm	Unclassified
Q88WK0	Ribonuclease 3 rnc	Cytoplasm	Unclassified
F9UQF4	Protein containing the ABM domain	Unknown	Non-classic
F9UMG5	Protein of the phosphoglycerate mutase family	Unknown	Non-classic
F9UQM0	Glutamine/histidine transporter ABC, ATP binding protein glnQ4	Cytoplasmic membrane	Unclassified
F9UNK9	ABC transporter, SufD sufD iron-sulfur cluster assembly protein	Cytoplasmic membrane	Unclassified
F9UL15	Ribosome-associated heat shock protein	Unknown	Unclassified
F9UQL5	Transcription regulator, Xre family	Unknown	Non-classic
F9URU8	Extracellular transglycosylase, with binding domain to the peptidoglycan LysM l	Extracellular	Sec
F9UNT5	rRNA methylase, SpoU family	Cytoplasm	Unclassified
Q88VL2	3-phosphoshicikimate 1-carboxyvinyltransferase aroA	Unknown	Unclassified
F9UQH6	Catabolite Control Protein A ccpA	Cytoplasm	Unclassified
Q88V56	MecA mecA Protein Adapter	Cytoplasm	Unclassified
F9ULE1	Pyruvate oxidase pox4	Cytoplasmic membrane	Unclassified
F9UNH5	Nucleoside 2-deoxyribosyltransferase lp_1427	Unknown	Unclassified
F9UNS8	Histidine signal transduction-protein kinase ArlS hpk5	Cytoplasmic membrane	Unclassified
F9UKV2	PurR operon repressor	Cytoplasm	Unclassified
F9UNZ1	16S rRNA (cytosine(967)-C(5))-methyltransferase sunL	Cytoplasm	Unclassified
F9ULV5	ABC transporter, ATP-binding protein	Cytoplasmic membrane	Unclassified
F9UU78	Nucleoside 2-deoxyribosyltransferase	Unknown	Unclassified
F9UTD6	Short-chain dehydrogenase/oxidoreductase, atypical SDR family, similar to TMR	Unknown	Non-classic
F9USZ2	Maltodextrin ABC transporter, ATP binding protein msmX	Cytoplasmic membrane	Unclassified
F9UPG3	Acetyltransferase, GNAT family	Unknown	Unclassified
Q88YL5	Peptide chain release factor 2 prfB	Cytoplasm	Unclassified
Q88WT5	Probable nicotinate-nucleotide adenylyl transferase nadD	Cytoplasm	Unclassified
F9UQF7	Peptidyl-prolyl cis-trans isomerase ppiB	Cytoplasm	Non-classic
F9US44	DNA Replicative Helicase DNA DNAC	Cytoplasm	Unclassified
F9UTQ3	ABC Transporter, Protein Permease	Cytoplasmic membrane	Non-classic
F9UR92	Sulfatese, a superfamily of alkaline phosphatases, bound to the Cytoplasmic membrane	Cytoplasmic membrane	Non-classic
F9UL76	Mini-ribonuclease 3 mrnC	Cytoplasm	Unclassified
