# Supplementary material for: Secretome Profiling of Lactiplantibacillus plantarum CRL681 Predicts Potential Molecular Mechanisms Involved in the Antimicrobial Activity Against Escherichia coli O157:H7
Source: Antibiotics (Basel). 2026 Jan 17;15(1):96. doi: 10.3390/antibiotics15010096 (PMC12837702; doi:10.3390/antibiotics15010096)
Supplement: Supplementary file 1 [file antibiotics-15-00096-s001.zip › Table S5.xlsx]

## Sheet: Hoja1
Supplementary Table S5: L. plantarum CRL681 proteins identified with decreased expression in coculture with E. coli NCTC12900 in CDM at 30°C
Access	Description	Function	Classification	Fold change
Q88T35	2,3-bisphosphoglycerate (gpmA2)	Glucolisis	Enzyme	2.1
F9URH4	Short-chain dehydrogenase	Function unknown.	Desconocido	1.5
Q88XY2	30S ribosomal protein S19 (rpsS)	The S19 protein forms a complex with S13 that binds strongly to the 16S ribosomal RNA.	Enzyme	2.1
Q88W32	Mn-dependent pyrophosphatase (ppaC)	It hydrolyzes the union of two phosphates.	Enzyme	1.8
Q88VE2	Proteasa Clp (clpX)	Chaperone. The ATP-dependent specificity component of the Clp protease. It directs the protease to specific substrates.	Enzyme	2.3
Q88YY5	Ribose-5-phosphate isomerase (rpiA)	Carbohydrate degradation; Phosphate pentose pathway. It catalyzes the reversible conversion of ribose-5-phosphate to ribulose 5-phosphate.	Enzyme	1.8
Q88VM1	Chaperone DnaJ (dnaJ)	It actively participates in the response to hyperosmotic and thermal shock by preventing the aggregation of proteins denatured by stress and breaking down proteins.	Enzyme	2.1
Q88VP9	Ribosomal protein L11 (prmA)	Reaction catalysis: S-adenosyl-L-methionine + histone = S-adenosyl-L-homocysteine + methyl-histone. Histone methylation usually occurs in an arginine or lysine residue.	Enzyme	4.8
Q88W33	Peptide methionine sulfoxide reductase (msrB)	Response to oxidative stress. Protein repair.	Enzyme	3.5
Q88UU2	ATP synthetase gamma chain (atpG)	It produces ATP from ADP in the presence of a proton gradient across the membrane.	Enzyme	3.4
F9UN94	Stress protein, nucleotide binding	Nucleotide binding protein, universal stress protein of the UspA family.	Enzyme	2.3
Q88VL0	Corysmate synthetase (aroC)	Biosynthesis of AA. It catalyzes the anti-1,4-removal of C-3 phosphate and hydrogen C-6 proR from 5-enolpyruvylshikimate-3-phosphate (EPSP) to produce corysmate, which serves as the initial substrate for the three terminal pathways of aromatic amino acid biosynthesis.	Enzyme	2.6
F9UMU4	Phosphoribosyl amino imidazole carboxylase (purK2)	Purine biosynthesis.	Enzyme	5.2
Q88WK0	Ribonuclease 3 (RNC)	RNA processing. Digests double-stranded RNA. It participates in the processing of the primary transcription of rRNA to produce the immediate precursors of large and small rRNAs (23S and 16S).	Enzyme	2.6
F9UQM0	Glutamine /histidine ABC transporter (glnQ4)	Transmembrane transporter.	Transporter	8
L . plantarum CRL681 proteins with increased expression in co-culture with E. coli NCTC12900 in CDM at 30°C
Access	Description	Unknown function	Classification	Fold change
F9UN44	Glutation reductase (gshR2)	Oxidoreduction.	Enzyme	8
F9UTR4	Acetate kinase (ack2)	Intermediate metabolic biosynthesis; biosynthesis of acetyl-CoA; from acetate. It catalyzes the formation of acetylphosphate from acetate and ATP.	Enzyme	1.8
