# Supplementary material for: Secretome Profiling of Lactiplantibacillus plantarum CRL681 Predicts Potential Molecular Mechanisms Involved in the Antimicrobial Activity Against Escherichia coli O157:H7
Source: Antibiotics (Basel). 2026 Jan 17;15(1):96. doi: 10.3390/antibiotics15010096 (PMC12837702; doi:10.3390/antibiotics15010096)
Supplement: Supplementary file 1 [file antibiotics-15-00096-s001.zip › Table S6.xlsx]

## Sheet: Hoja1
Supplementary Table S6: Proposed in vitro secretome for L. plantarum CRL681
ID Sequence	Access	Description	Function	Psort Location	Location DeepLocPro	Secreción	Secretome in slico CRL681	Secretome CRL681
lp_2645	F9URD9	muramidase (Acm2)	Muramidsa. This protein has a domionium LYZ2 (Domain Similar to Hand Endo-Beta-N-AcetylglucosamidaseYesl Glycoprotein This domain is found in many different proteins. It is also found in flagellar protein J (P75942), which has been shown to hydrolyze peptidoglycan, exhibit amidase activity) and 4 SH3b domains (The latter has an important role in intercellular communication and intracellular signa…	Multilocation	Extracellular	Sec/SPI	Yes	Exoproteome 681	Surfaceome
lp_2737	F9URL1	Cell surface hydrolase, bound to Cytoplasmic membrane (putative)	-	Unknown	Extracellular	-	Yes	Exoproteome 681
lp_1278	F9UN64	Serine type D-Ala-D-Ala carboxypeptidase	Peptidase S11 D-Ala-D-Ala carboxypeptidase A is involved in the metabolism of cellular components; It is synthesized with a leader peptide to direct it to the cell membrane	Cytoplasmic membrane	Cytoplasmic membrane	Sec/SPII	Yes	Exoproteome 681
lp_1242	F9UN35	Extracellular protein, gamma-D-glutamate-meso-diaminopimelate muropeptidase (putative)	This entry represents the NLPC/P60 domain, which is a primitive peptidase, Yesmilar to papain, in the CA clan of cysteine peptidases with a Cys126/His176/His188 catalytic triad and a conserved catalytic nucleus (LytD). The function of this domain is unclear. Cysteine peptidases are often active at acidic pH and are therefore confined to acidic environments. Cysteine peptidases can be endopeptidas…	Extracellular	Extracellular	Sec/SPI	Yes	Exoproteome 681
lp_0514	F9UKZ1	Sortase	Sortase refers to a group of prokaryotic enzymes that catalyze the assembly of pilins into pili, and the anchoring of pili to the cell wall. They act as proteases and transpeptidases. Sortase, a transpeptidase present in all Gram-poYesive bacteria, anchors a range of important surface proteins to the cell wall.	Cytoplasmic membrane	Cytoplasmic membrane	Non-classic	Yes	Exoproteome 681
lp_0536	F9UL10	Protein containing peptidoglycan binding domain	Several members of this family contain peptidoglycan-binding domains. Therefore, these proteins can use peptidoglycan or a precursor as a substrate. The stereochemistry of this active Yestium shows Yesmilitudes with peptidotransferases and sortases, and suggests that enzymes of this family may play an important role in the biology of the cell wall. This family was previously called the ErfK/YbiS/…	Unknown	Extracellular	Non-classic	Yes	Exoproteome 681	Surfaceome
lp_2200	F9UQC9	penicillin-binding protein 2B	The large number of penicillin-binding proteins, which are represented in this group of sequences, are responsible for the final stages of the peptidoglycan biosynthesis for the formation of the Cell wall. Proteins synthesise cross-linked peptidoglycan from lipid intermediates and contain a carboxyterminal domain transpeptidase senYesble to penicillin. The active Yestio serina reYesduo 337 is pre…	Cytoplasmic membrane	Cytoplasmic membrane	Non-classic	Yes	Exoproteome 681
lp_2162	F9UQA0	Extracellular protein, gamma-D-glutamate-meso-diaminopimelate muropeptidase (putative)	NlpC/P60 domain (family of cell wall peptidases, hydrolyze D-gamma-glutamyl-meso-diaminopimelate or N-acetylmuramate-L-alanine bonds. (LytB)	Extracellular	Extracellular	Sec/SPI	Yes	Exoproteome 681	Surfaceome
lp_2021	F9UPY0	Serine type D-Ala-D-Ala carboxypeptidase	-	Extracellular	Extracellular	Non-classic	Yes	Exoproteome 681
lp_2016	F9UPX5	Transfer protein D-alasanyl DltD	Biogenesis of the Cell wall; BiosynthesYess of lipoteichoicoic acid. The dlt operon (dltA to dltD) of Lactobacillus rhamnosus 7469 encodes four proteins responsible for the esterification of lipoteichoic acid (LTA) by D-alanine.	Cytoplasmic membrane	Extracellular	Non-classic	Yes	Exoproteome 681
lp_1864	F9UPJ4	Carboxy-terminal processing proteinase	carboxy-terminal procesYesng proteinase	Cytoplasmic membrane	Cytoplasmic membrane	Non-classic	Yes	Exoproteome 681	Surfaceome
lp_1751	F9UPA5	Penicillin-binding protein 1A	Penicillin-binding protein	Extracellular	Extracellular	Non-classic	Yes	Exoproteome 681
lp_2345	Q88UV8	D-alanine--D-alanine ligase	Cell wall formation	Cytoplasm	Cytoplasmic membrane		NO	Surfaceome
lp_0600	F9UL67	Extracellular zinc metalloproteinase (putative)	They are enzymes that cleave peptides. These proteases require zinc for catalyps.	Unknown	Extracellular	Non-classic	Yes	Exoproteome 681
lp_1010	F9UMJ2	Serine type D-Ala-D-Ala carboxypeptidase	They are vital for the synthesis of bacterial cell wall and antibiotic resistance.	Multilocation	Extracellular	Sec/SPII	Yes	Exoproteome 681	Surfaceome
lp_1072	F9UMN9	Biosynthesis LipoproteinYess of Thiamine ApbE	This lipoprotein is thought to be involved in the thiamine biosynthesis, alternatively known as Mg2+-dependent flavin transferase which has a role in catalyzing the covalent binding of FMN to a threonine reyesduum in bacterial flavoproteins	Unknown	Unknown	Sec/SPII	Yes	Exoproteome 681	Surfaceome
lp_3189	F9UT98	Serine type D-Ala-D-Ala carboxypeptidase	Removes C-terminal D-alanyl reYesdues from sugar-peptide cell wall precursors. This group of serine peptidases belongs to the MEROPS peptidase S11 family (D-Ala-D-Ala carboxypeptidase A family, clan SE) Bacterial cell walls are complex structures containing amino acids and amino acid sugars, with alternating chains of N-acetylglucosamine and N-acetyl-muramic acid units linked by short peptides	Cytoplasmic membrane	Cytoplasmic membrane	Sec/SPI	Yes	Exoproteome 681	Surfaceome
lp_3193	Q88T16	Peptidylprolyl isomerase	It plays an important role in protein secretion by aiding the post-translocation extracellular folding of various secreted proteins. and stabilizes them in the compartment between the Cytoplasmic membrane and the Cell wall.	Cytoplasmic membrane	Cytoplasmic membrane	Sec/SPII	Yes	Exoproteome 681
lp_1452	Q88X05	Peptidylprolyl isomerase	Peptidylprolyl isomerase	Multilocation	Extracellular	Sec/SPII	Yes	Exoproteome 681	Surfaceome
lp_2809	F9URS2	Hypothetical protein	Unknown	Extracellular	Extracellular	Sec/SPI	Yes	Exoproteome 681
lp_2845	F9URU8	Extracellular Protein TransglycoYesdasase	Glycosidic bond hydrolase	Cytoplasmic membrane	Extracellular	Sec/SPI	Yes	Exoproteome 681	Surfaceome
lp_2847	F9URU9	Extracellularuar transglycoYesdasa	Peptidoglycan remodeling, LysM domain	Extracellular	Extracellular	Sec/SPI	Yes	Exoproteome 681
lp_2862	F9URW3	Peptidase Signal I	Splitting of hydrophobic, N-terminal signal, or secreted and periplasmic protein leader sequences	Cytoplasmic membrane	Cytoplasmic membrane	Non-classic	Yes	Exoproteome 681
lp_2906	F9URZ6	DNA Entry Nuclease	It has a non-specific DNA/RNA endonuclease domain	Cytoplasmic membrane	Cytoplasmic membrane	Sec/SPII	Yes	Exoproteome 681
lp_3014	F9USE1	Extracellular Protein TransglycoYesdase (MltB)	Glycosidic bond hydrolase	Cytoplasmic membrane	Extracellular	Sec/SPI	Yes	Exoproteome 681
lp_3015	F9USE2	Extracellular Protein TransglycoYesdase (MltB)	Extracellular TransglycoYeslase (putative)	Cytoplasmic membrane	Extracellular	Sec/SPI	Yes	Exoproteome 681
lp_3043	F9USG6	Extracellular Zinc Metalloproteinase	The sequences that have this domain are extracellular metalloproteases, such as collagenase and stromeliYesna, which degrade the extracellular matrix, they are known as matrixins	Unknown	Extracellular	Sec/SPI	Yes	Exoproteome 681
lp_3093	F9USK7	Muramidase (putative) (Lys2)	Lysozyme	Cell wall	Extracellular	Sec/SPI	Yes	Exoproteome 681
lp_0304	F9UTQ8	Extracellular Protein TransglycoYesdasase	Glycosidic bond hydrolase	Extracellular	Extracellular	Sec/SPI	Yes	Exoproteome 681
lp_0302	F9UTQ7	Extracellular Protein (MltA)	Glycosidic bond hydrolase	Cytoplasmic membrane	Extracellular	Sec/SPI	Yes	Exoproteome 681
lp_0043	F9US66	Serine protease HtrA	Yesmilar protease to tripYesna. Protein Hydrolysis into polypeptides and/or smaller amino acids per segment of their peptide bonds. It has a PDZ domain that is found in various signaling proteins, its function is protein binding, peptide-C-terminus	Unknown	Extracellular	Non-classic	Yes	Exoproteome 681	Surfaceome
lp_3675	F9ULL8	Peptidase I Signal	Splitting of hydrophobic, N-terminal signal, or leader sequences of secreted and periplasmic proteins. S26 peptidase domain S26A peptidases (signal peptidase I) remove hydrophobic N-terminal signal peptides as proteins translocate across membranes	Cell wall	Cell wall	Non-classic	Yes	Exoproteome 681
lp_3421	F9USK7	Extracellular protein, gamma-D-glutamate-meso-diaminopimelate muropeptidase (putative) (LytA)	NlpC/P60 domain (family of cell wall peptidases, hydrolyze D-gamma-glutamyl-meso-diaminopimelate or N-acetylmuramate-L-alanine bonds.	Extracellular	Extracellular	Sec/SPI	Yes	Exoproteome 681
lp_1283	F9UN67	Cytoplasmic membrane sulfatase, a protein of the alkaline phosphatase superfamily	This entry includes the lipoteichoic acid SnytaS from Bacillus subtilis LtaS catalyzes the polymerization of polyglycerol phosphate from lipoteichoic acid (LTA), a reaction that presumably uses phosphatidylglycerol (PG) as a substrate	Cytoplasmic membrane	Cytoplasmic membrane	Non-classic	NO	Exoproteome 681
lp_2988	F9USB9	Extracellular zinc metalloproteinase, M10 family	Metallopeptidase domain M10 More than 70 families of metallopeptidases have been identified to date. In these enzymes, a divalent cation that is usually zinc, but can be cobalt, manganese, or copper, activates the water molecule. The sequences that have this domain are extracellular metalloproteases, such as collagenase and stromeliYesna, which degrade the extracellular matrix, are known as matri…	Unknown	Extracellular	Non-classic	NO	Exoproteome 681
lp_2960	F9US95	Lipase/esterase, subfamily of SGNH-hydrolases	SGNH hydrolase superfamily Enzymes containing this domain act as esterases and lipases. GDSL hydrolases have a flexible active Yestio that seems to change the conformation with the presence and binding of the different substrates	Cytoplasmic membrane	Cytoplasmic membrane	Non-classic	NO	Exoproteome 681
lp_1678	F9UP42	Acetyl-CoA carboxylase, biotin carboxylase subunit	Biogenesis of fatty acids	Cytoplasm	Cytoplasmic membrane	-	NO	Surfaceome
lp_0856	F9UM68	Acyltransferase	Bacterial proteins that catalyze the transfer of acyl groups, other than amino-acyl, from one compound to another. Participation in the Cell wall	Cytoplasmic membrane	Cytoplasmic membrane	-	NO	Exoproteome 681
lp_2364	Q88UU3	ATP Yesntase beta subunit	It produces ATP from ADP in the presence of a proton gradient across the membrane.	Cytoplasmic membrane	Cytoplasmic membrane	-	NO	Exoproteome 681	Surfaceome
lp_2267	Q88V20	dITP/XTP pyrophosphatase	It catalyzes the Hydrolysis from nucleoYesdos triphosphates to their monophosphate derivatives, with a high preference for purine nucleotides	Cytoplasm	Multilocation	Non-classic	NO	Surfaceome
lp_1846	Q88W25	ATP HslV-dependent protease subunit	Protease subunit of a Yesmilar degradation complex to the proteasome which is thought to be a general protein degradation machinery.	Cytoplasm	Extracellular		NO	Surfaceome
lp_2366	Q88UU1	ATP Yesntase subunit alpha	Produces ATP from ADP in the presence of a proton gradient across the membrane	Cytoplasm	Cytoplasmic membrane		NO	Surfaceome
lp_2367	Q88UU0	ATP Yesntase delta subunit	It allows the synthesis of ATP from ADP and phosphate by transferring protons from one side of a membrane to the other by a rotational mechanism driven by a gradient driven by the reaction: ADP + H2O + phosphate + H+(input) -> ATP + H+(output)	Cytoplasm	Cytoplasmic membrane		NO	Surfaceome
lp_2365	Q88UU2	ATP Yesntase gamma chain	It produces ATP from ADP in the presence of a proton gradient across the membrane. The gamma chain is thought to be important in regulating ATPase activity and proton flow through the CF0 complex	Unknown	Cytoplasmic membrane	Non-classic	NO	Surfaceome
lp_1125	F9UMT2	Cytochrome D ubiquinol oxidase, subunit I	Electron transport	Cytoplasmic membrane	Cytoplasmic membrane		NO	Surfaceome
lp_3589	P37063	Pyruvate oxidase	Important for aerobic growth. Decarboxylate pyruvate in four steps. The energy released is partially stored in acetylphosphate	Cytoplasmic membrane	Cytoplasmic membrane		NO	Surfaceome
lp_2629	F9URC8	Pyruvate oxidase	Oxidoreduction	Cytoplasmic membrane	Cytoplasmic membrane		NO	Surfaceome
lp_0852	F9UM65	Pyruvate oxidase	Oxidoreduction. Reaction catalysis: H+ + O2 + phosphate + pyruvate = acetylphosphate + CO2 + H2O2.	Cytoplasmic membrane	Cytoplasmic membrane		NO	Surfaceome
lp_3587	F9ULE1	Pyruvate oxidase	Oxidoreduction	Cytoplasmic membrane	Cytoplasmic membrane		NO	Surfaceome
lp_2113	F9UQ60	Protein containing the Fe-S_biosyn domain	Protein containing the Biogenesis domain of the FeS group	Unknown	Extracellular		Yes	Surfaceome
lp_0313	F9UTR7	NADH dehydrogenase	Oxidoreduction	Cytoplasmic membrane	Cytoplasmic membrane		NO	Surfaceome
lp_1005	F9UMJ0	Acetolactate Yesntase	Reaction catalysis: 2 pyruvate = 2-acetolactate + CO2	Cytoplasmic membrane	Cytoplasmic membrane		NO	Surfaceome
lp_0977	Q88Y23	UDP-N-acetylmuramoyl-L-alanyl-D-glutamate--2,6-diaminopimelate ligase	Catalyzes the addition of meso-diaminepimelic acid to the nucleotide precursor UDP-N-acetylmuramoyl-L-alanyl-D-glutamate (UMAG) in the biosynthesis Yess of the peptidoglycan of the bacterial cell wall	Cytoplasm	Cytoplasmic membrane		NO	Surfaceome
lp_1673	F9UP37	Malonyl CoA-acyl transacylase of carrier proteins	Biogenesis of fatty acids	Cytoplasm	Cytoplasmic membrane		NO	Surfaceome
lp_2346	F9UQP9	Zinc type alcohol dehydrogenase Yesmilar protein	Oxidoreductase	Cytoplasm	Multilocation	Non-classic	NO	Surfaceome
lp_2158	F9UQ97	Ribonuclease J	RNase that has 5'-3' exonuclease and potentially endonuclease activity. It is involved in the maturation of rRNA and in some organisms also in the maturation and/or breakdown of mRNA	Cytoplasm	Multilocation		NO	Surfaceome
lp_1082	F9UMP8	Malate/lactate dehydrogenase	Malate/lactate dehydrogenase	Cytoplasmic membrane	Cytoplasmic membrane		NO	Surfaceome
lp_0012	F9US42	Cyclic di-AMP phosphodiesterase	Has phosphodiesterase (PDE) activity against cyclic di-AMP (c-di-AMP)	Cytoplasmic membrane	Cytoplasmic membrane		NO	Surfaceome
lp_1635	F9UP07	Signal Recognition Particle Protein	It participates in the orientation and insertion of nascent membrane proteins into the Cytoplasmic membrane. It binds to the hydrophobic signal sequence of the nascent ribosome chain (RNC) as it emerges from ribosomes. The SRP-RNC complex then targets the Cytoplasmic membrane where it interacts with the SRP FtsY receptor.	Cytoplasmic membrane	Cytoplasmic membrane		NO	Surfaceome
lp_0334	F9UTT6	Dipeptidase	Hydrolysis of C- or N-terminal peptide bonds in a polypeptide chain by a mechanism in which the sulfhydryl group of a cysteine reYesduo in the active site acts as a nucleophile	Cytoplasm	Extracellular	Non-classic	NO	Surfaceome
lp_1633	F9UP05	FtsY Signal Recognition Particle Receiver	It participates in the orientation and insertion of nascent membrane proteins into the Cytoplasmic membrane. It acts as a receptor for the complex formed by the signal recognition particle (SRP) and the nascent ribosome chain (RNC)	Cytoplasmic membrane	Cytoplasmic membrane	Non-classic	NO	Surfaceome
lp_2580	F9UR92	Sulfatese, a superfamily of alkaline phosphatases, bound to Cytoplasmic membrane	Biogenesis of the Cell wall; BiosynthesisYess of lipoteicoic acid	Cytoplasmic membrane	Cytoplasmic membrane	Non-classic	NO	Surfaceome
lp_2268	Q88V19	Glutamate racemase	Biogenesis of the Cell wall; BiosynthesYess of peptidoglycans. Provides the (R)-glutamate needed for the biosynthesis Yess of the Cell wall	Cytoplasmic membrane	Unknown		NO	Surfaceome
lp_1462	Q88WZ5	UDP-N-acetylmuramate--L-alanine ligase	Cell wall formation	Unknown	Cytoplasmic membrane		NO	Surfaceome
lp_1881	Q88VZ6	GTPase Der	GTPase that plays an essential role in the last steps of the biogeneYess of ribosomes	Cytoplasmic membrane	Cytoplasmic membrane		NO	Surfaceome
lp_1528	F9UNR3	Biogenesis of the GTPase ribosome, family YqeH	Biogenesis of the GTPase ribosome, family YqeH	Cytoplasmic membrane	Cytoplasmic membrane		NO	Surfaceome
lp_0805	F9UM25	Hydrolase, HAD superfamily, Cof family	Hydrolysis of phosphoric monoesters, releasing phosphate ions.	Cytoplasm	Cytoplasmic membrane	Non-classic	NO	Surfaceome
lp_2235	F9UQG0	Hydrolase, HAD superfamily	Hydrolase	Cytoplasm	Cytoplasmic membrane		NO	Surfaceome
lp_2270	F9UQI9	Thioredoxin	Reaction catalysis: A protein with reduced sulfide groups = a protein with oxidized disulfide bonds	Cytoplasm	Extracellular	Non-classic	NO	Surfaceome
lp_1967	Q88VS0	GTPase	An essential GTPase that binds to both GDP and GTP, with rapid nucleotide exchange. It plays a role in the processing of 16S rRNA and the Biogenesis of the 30S ribosomal subunit and, possibly, also in the regulation of the cell cycle and energy metabolism.	Cytoplasmic membrane	Cytoplasmic membrane		NO	Surfaceome
lp_2376	F9UQS3	Threonylcarbamoyl-AMP Yesntase	BioYessYes proteins. Necessary for the formation of a threonylcarbamoyl group on adenoYesne at position 37 (t6A37) in tRNAs that read codons beginning with adenine	Unknown	Unknown	Non-classic	NO	Surfaceome
lp_0824	F9UM42	Hydrolase, HAD superfamily, Cof family	Hydrolysis of phosphoric monoesters, releasing phosphate ions.	Cytoplasmic membrane	Cytoplasmic membrane		NO	Surfaceome
lp_1671	Q88WG8	3-oxoacyl-[acyl transporter protein] Yesntase 3 protein 2	Fatty acid biogenesis. It catalyzes the condensation reaction of the synthesis of fatty acids by adding to a two-carbon acyl acceptor of malonyl-ACP. It has acetoacetyl-ACP Yesntase and acetyl transacylase activities. Its substrate specificity determines the biosynthesis of branched-chain and/or straight-chain fatty acids	Cytoplasm	Extracellular	Non-classic	NO	Surfaceome
lp_2677	F9URG5	Digeroginase/medium-chain reductase, MDR family	Oxidoreduction	Cytoplasm	Multilocation	Non-classic	NO	Surfaceome
lp_0842	Q88YD2	Polyphosphate kinase	Catalyzes the reverYesble transfer of ATP terminal phosphate to form a long-chain polyphosphate (polyP)	Cytoplasmic membrane	Cytoplasmic membrane		NO	Surfaceome
lp_2219	F9UQE3	6-Phosphogluconolactonase	Reaction catalysis: 6-O-phosphono-D-glucono-1,5-lactone + H2O = 6-phospho-D-gluconate + H+	Unknown	Unknown	Non-classic	NO	Surfaceome
lp_0611	F9UL76	Mini-ribonuclease 3	rRNA processing. It participates in the correct processing of the 5' and 3' ends of the 23S rRNA precursor. Processes the transcription of the 30S rRNA precursor even in the absence of ribonuclease 3 (RNC); Rnc processes 30S rRNA into smaller rRNA precursors	Cytoplasm	Multilocation		NO	Surfaceome
lp_0903	F9UMA6	Phosphohydrolase, MutT/nudix family	-	Unknown	Unknown	Non-classic	NO	Surfaceome
lp_0971	F9UMG5	Protein of the phosphoglycerate mutase family	Protein of the phosphoglycerate mutase family	Unknown	Unknown	Non-classic	NO	Surfaceome
lp_1141	F9UMU4	PhosphoriboYeslaminoimidazole carboxylase ATPase subunit	Purine metabolism	Cytoplasmic membrane	Cytoplasmic membrane		NO	Surfaceome
lp_0510	Q88Z54	UDP-N-acetylglucosamine 1-carboxyvinyltransferase 2	Biogenesis of the Cell wall; BiosynthesYess of peptidoglycans. Formation of the Cell wall. Adds enolpiruvil to UDP-N-acetylglucosamine	Cytoplasmic membrane	Cytoplasm		NO	Surfaceome
lp_2197	Q88V80	UDP-N-acetylmuramoylalanine--D-glutamate ligase	Formation of the Cell wall. Catalyzes the addition of glutamate to the nucleotide precursor UDP-N-acetylmuramoyl-L-alanine (UMA)	Cytoplasm	Cytoplasmic membrane		NO	Surfaceome
lp_2359	F9UQQ9	MreB protein that determines the shape of the cell	Regulation of the cell shape. It forms dynamic filaments associated with the membrane that are essential for determining the shape of cells. It acts by regulating the synthesis of the cell wall and cell elongation and therefore the cell shape	Cytoplasmic membrane	Cytoplasm		NO	Surfaceome
lp_0518	F9UKZ5	UDP-N-acetylmuramoyl-tripeptide--D-alanyl-D-alanine ligase	Biogenesis of the Cell wall; BiosynthesYess of peptidoglycans. He intervenes in the formation of the Cell wall. It catalyzes the final step in the synthesis of UDP-N-acetylmuramoyl-pentapeptide, the precursor of murein.	Cytoplasm	Cytoplasmic membrane		NO	Surfaceome
lp_1697	F9UP60	Extracellular Protein	Chitin binding domain type 4 (This domain is found in a variety of cellulose and chitin-binding proteins, its function is the Hydrolysis of chitin or cellulose).	Unknown	Extracellular	Sec/SPII	Yes	Exoproteome 681
lp_1643	F9UP14	Cell Surface Protein Precursor	Mucus-binding protein (putative)	Cell wall	Cell wall	Sec/SPI	Yes	Exoproteome 681
lp_2958	F9US93	Cell Surface Protein Precursor	Adhesion to collagen (WapA gene)	Unknown	Extracellular	Sec/SPI	Yes	Exoproteome 681
lp_0197	F9UT05	Cell Surface Protein Precursor	Adhesion domain to collagen	Cell wall	Extracellular	Sec/SPI	Yes	Exoproteome 681
lp_0789	F9UM10	Glycaldehyde-3-phosphate dehydrogenase	Carbohydrate Metabolic Processes	Cytoplasm	Cytoplasm	Non-classic	NO	Exoproteome 681	Surfaceome
lp_0330	F9UTT2	Fructose-bisphosphate aldolase	Carbohydrate Metabolic Processes	Cytoplasm	Cytoplasm	-	NO	Exoproteome 681	Surfaceome
lp_2119	Q88VE0	Elongation factor Tu	This protein promotes GTP-dependent binding of aminoacyl-tRNA to Yestio A of ribosomes during protein biosynthesis	Cytoplasm	Cytoplasm	-	NO	Exoproteome 681	Surfaceome
lp_0791	Q88YH4	Triosephosphate Isomerase	A glycolytic enzyme that stereospecifically catalyzes the conversion of dihydroxyacetone phosphate (DHAP) to D-glyceraldehyde-3-phosphate (G3P). TIM plays an important role in several metabolic pathways and is essential for the efficient production of energy, highly conserved in prokaryotes and eukaryotes.	Cytoplasm	Cytoplasm	Non-classic	NO	Exoproteome 681	Surfaceome
lp_0790	Q88YH5	Phosphoglycerate kinase	is an enzyme that catalyzes the formation of ATP to ADP and vice versa.	Cytoplasm	Cytoplasm	-	NO	Exoproteome 681	Surfaceome
lp_0792	Q88YH3	Enolase 1	catalyzes reverYesble dehydration of 2-phospho-D-glycerate to phosphoenolpyruvate as part of the glycolytic and gluconeogene pathwaysYess	Cytoplasm	Multilocation	Non-classic	NO	Exoproteome 681	Surfaceome
lp_1897	F9UPM3	Pyruvate kinase	Promotes GTP-dependent binding of aminoacyl-tRNA to Yestio A of ribosomes during protein biosynthesis	Cytoplasm	Cytoplasm	-	NO	Surfaceome
lp_2502	Q88UI4	Glucose-6-phosphate isomerase	Catalyzes reverYesble isomerization of glucose-6-phosphate to fructose-6-phosphate	Cytoplasm	Cytoplasm	-	NO	Surfaceome
lp_1027	Q88XY8	Elongation factor G	Catalyzes GTP-dependent ribosomal translocation step during translation elongation	Cytoplasm	Cytoplasm	-	NO	Surfaceome
lp_1541	F9UNS5	6-phosphogluconate dehydrogenase, decarboxylant	Glycolysis	Cytoplasm	Multilocation	-	NO	Surfaceome
lp_2027	Q88VM0	Chaperone protein DnaK	Protein folding	Cytoplasm	Cytoplasm	-	NO	Surfaceome
lp_0727	Q88YM6	Co-chaperonin GroES	Plays an essential role in protein folding	Cytoplasm	Cytoplasm	-	NO	Surfaceome
lp_3170	Q88T35	2,3-phosphoglycerate-dependent phosphoglycerate mutase 2	Glycolysis	Cytoplasm	Cytoplasm	-	NO	Surfaceome
lp_2681	F9URG7	Glucose-6-phosphate 1-dehydrogenase	Catalyzes reverYesble isomerization of glucose-6-phosphate to fructose-6-phosphate	Cytoplasm	Cytoplasm	-	NO	Surfaceome
lp_2153	F9UQ92	Pyruvate dehydrogenase complex, E1 component, beta subunit	The pyruvate dehydrogenase complex catalyzes the general conversion of pyruvate into acetyl-CoA and CO2	Cytoplasm	Cytoplasm	-	NO	Surfaceome
lp_1898	Q88VY1	ATP-dependent 6-phosphofructokinase	It catalyzes the phosphorylation of D-fructose 6-phosphate to fructose 1,6-bisphosphate by ATP, the first step of glycoliYess.	Cytoplasm	Cytoplasm	-	NO	Surfaceome
lp_2154	F9UQ93	Pyruvate dehydrogenase E1 alpha subunit component	It catalyzes the overall conversion of pyruvate into acetyl-CoA and CO2. It contains multiple copies of three enzymatic components: pyruvate dehydrogenase (E1), dihydrolipoamide acetyltransferase (E2), and lipoamide dehydrogenase (E3)	Cytoplasm	Cytoplasm	-	NO	Surfaceome
lp_0537	P56512	L-lactate dehydrogenase 1	It catalyzes the conversion of lactate into pyruvate. catalyzes the NAD-dependent interconversion of pyruvate reverYesble into L-lactate. In vertebrate muscles and lactic acid bacteria it represents the final step in anaerobic glycolyYess	Cytoplasm	Cytoplasm	-	NO	Exoproteome 681
lp_2057	Q88VJ2	D-lactate dehydrogenase	conversion from lactate to pyruvate	Cytoplasm	Cytoplasm		NO	Surfaceome
lp_0756	Q88YK1	Glycerol-3-phosphate dehydrogenase [NAD(P)+]	Membrane lipid metabolism; Metabolism of glycerophospholipids	Cytoplasm	Cytoplasm	-	NO	Surfaceome
lp_2350	F9UQQ2	ABC amino acid transporter, substrate-binding protein	D-Methionine ABC transporter, substrate binding protein (putative)	Cytoplasmic membrane	Cell wall	Sec/SPII	Yes	Exoproteome 681
lp_2368	Q88UT9	Two-sector ATPase transporter of H(+), subunit B	ATP Yesntase produces ATP from ADP in the presence of a proton or sodium gradient	Cytoplasmic membrane	Cytoplasmic membrane		Yes	Surfaceome
lp_2781	F9URP9	cellobiose PTS, IBD	Catalytics of PEP-dependent substance transport driven by phosphoryl transfer across a membrane	Cytoplasm	Cytoplasmic membrane		Yes	Surfaceome
lp_1746	F9UPA0	D-methionine transporter ABC, substrate-binding protein	Lipobox	Cytoplasmic membrane	Multilocation	Non-classic	Yes	Exoproteome 681
lp_1261	F9UN51	ABC Oligopeptide Transporter, Substrate Binding Protein	ABC oligopeptide transporter, substrate-binding protein	Multilocation	Cytoplasmic membrane	Sec/SPII	Yes	Exoproteome 681	Surfaceome
lp_1371	F9UND1	Hypothetical protein	Membrane-anchored Extracellular protein	Unknown	Unknown	-	Yes	Surfaceome
lp_0746	F9ULX3	ABC phosphate transporter, substrate binding protein	ABC phosphate transporter, substrate binding protein	Cytoplasmic membrane	Cytoplasmic membrane	Non-classic	Yes	Exoproteome 681
lp_0783	F9UM05	Lipoprotein precursor, homologue of the peptide-binding protein OppA	Membrane-anchored Extracellular protein	Cell wall	Cytoplasmic membrane		Yes	Exoproteome 681	Surfaceome
lp_0881	F9UM85	ABC Glutamine Transporter, Substrate Binding Protein	GlnH belongs to the superfamily of periplasmic junction fold type 2 (PBP2) proteins, whose members are involved in chemotaxis and the uptake of nutrients and other small molecules from the Extracellular space as the primary receptor After binding to their specific ligand with high affinity, they can interact with a cognate membrane transport complex	Unknown	Cytoplasmic membrane	Sec/SPII	Yes	Exoproteome 681	Surfaceome
lp_3209	F9UTB5	ABC Amino Acid Transporter, Substrate Binding Protein	ABC Polar Amino Acid Transporter, Substrate Binding Protein	Unknown	Cytoplasmic membrane	Sec/SPII	Yes	Exoproteome 681	Surfaceome
lp_3214	F9UTB8	ABC Amino Acid Transporter, Substrate Binding Protein	ABC Polar Amino Acid Transporter, Substrate Binding Protein	Unknown	Cytoplasmic membrane	Sec/SPII	Yes	Exoproteome 681	Surfaceome
lp_1539	F9UNS3	Lipoprotein Precursor	Lipoprotein Precursor	Unknown	Unknown	Sec/SPII	Yes	Surfaceome
lp_1568	F9UNU7	Penicillin-binding protein 2B	Penicillin-binding protein	Cytoplasmic membrane	Cytoplasmic membrane		Yes	Surfaceome
lp_1609	F9UNY3	Glycine betaine/carnitine/choline ABC transporter, substrate binding protein	This domain is part of a high-affinity multicomponent binding protein-dependent transport system involved in bacterial osmoregulation. Glycine betaine is involved in protection against high osmolarity environments, for example, in Bacillus subtilis	Cytoplasmic membrane	Cytoplasmic membrane	Sec/SPII	Yes	Exoproteome 681
lp_2985	F9USB7	Branched-chain ABC amino acid transporter, substrate-binding protein	ABC transporter	Unknown	Cytoplasmic membrane	Sec/SPII	Yes	Exoproteome 681
lp_0201	F9UT08	Lipoprotein precursor, homologue of the peptide-binding protein OppA	ABC transporter, substrate binding proteins	Cell wall	Cytoplasmic membrane	Sec/SPII	Yes	Exoproteome 681	Surfaceome
lp_0175	F9USY7	Maltose/Maltodextrin ABC Transporter, Substrate Binding Protein	Maltose/Maltodextrin ABC Transporter, Substrate Binding Protein	Unknown	Cytoplasmic membrane	Sec/SPII	Yes	Exoproteome 681	Surfaceome
lp_0139	F9USW0	Oleate hydratase	Fatty acid metabolic process	Unknown	Unknown	Non-classic	Yes	Surfaceome
lp_0018	F9US48	Lipoprotein precursor, homologue of the peptide-binding protein OppA	ABC transporter, substrate binding protein	Multilocation	Cytoplasmic membrane	Sec/SPII	Yes	Exoproteome 681	Surfaceome
lp_3686	F9ULM7	Lipoprotein precursor, homologue of the peptide-binding protein OppA	ABC transporter, substrate binding protein	Cell wall	Cell wall	Sec/SPII	Yes	Exoproteome 681
lp_0802	F9UM22	ABC Polar Amino Acid Transporter, Substrate Binding and Protein Permease	Transport of polar aa	Cytoplasmic membrane	Cytoplasmic membrane	Sec/SPI	NO	Exoproteome 681	Surfaceome
lp_0298	F9UTQ3	ABC Transporter, Protein Permease	This domain is found in members of the ABC Type 3 conveyor family	Cytoplasmic membrane	Cytoplasmic membrane	Non-classic	NO	Exoproteome 681	Surfaceome
lp_1263	F9UN53	ABC Oligopeptide Transporter	ABC Type 1 Transporter, Yesmilar to MetI Transmembrane Domain	Cytoplasmic membrane	Cytoplasmic membrane	-	NO	Exoproteome 681
lp_0295	F9UTQ0	Carrier protein, MMPL family	This entry represents a domain found in the MmpL family of membrane transport proteins. The function of these proteins is not known, although it has been suggested that they may be involved in lipid transport	Cytoplasmic membrane	Cytoplasmic membrane	Non-classic	NO	Exoproteome 681	Surfaceome
lp_0577	F9UL47	Yesstema PTS, Mannose-Specific EIID Component	Phosphoenolpyruvate-dependent sugar phosphotransferase (PTS) system [1, 2] is an important carbohydrate transport system in bacteria. PTS catalyzes the phosphorylation of incoming sugar substrates and, along with translocation across the cell membrane, makes PTS a link between the absorption and metabolism of sugars	Cytoplasmic membrane	Cytoplasmic membrane	-	NO	Exoproteome 681	Surfaceome
lp_1265	F9UN55	ABC Oligopeptide Transporter, ATP 1 Binding Protein	Involved in the transport of oligopeptides or dipeptides.	Cytoplasmic membrane	Cytoplasmic membrane	-	NO	Exoproteome 681	Surfaceome
lp_2822	F9URT0	ABC Transporter, Protein Permease	This domain is found in members of the ABC Type 3 conveyor family	Cytoplasmic membrane	Cytoplasmic membrane	Non-classic	NO	Exoproteome 681
lp_1264	F9UN54	ABC Oligopeptide Transporter, ATP-Binding Protein	Protractor	Cytoplasmic membrane	Cytoplasmic membrane	-	NO	Exoproteome 681	Surfaceome
lp_0575	F9UL45	Mannose-specific EIIAB component of the Yesstema PTS	The ManXYZ PTS Enzyme II is involved in the transport of mannose	Cytoplasm	Cytoplasmic membrane	-	NO	Surfaceome
lp_1468	F9UNK8	ABC Transporter, ATP Binding Protein, SufC Iron-Sulfur Group Assembly ATPase Protein	It allows the transfer of a substance, usually a specific substance or a group of related substances, from one side of a membrane to the other	Cytoplasm	Cytoplasmic membrane	-	NO	Surfaceome
lp_2912	F9US00	ABC transporter, ATP-binding protein	-	Cytoplasm	Cytoplasmic membrane	Non-classic	NO	Surfaceome
lp_0803	F9UM23	ABC glutamine transporter, ATP-binding protein	Allows the transfer of a solute or solutes from one side of a membrane to the other depending on the reaction: ATP + H2O + amino acid (output/input) = ADP + phosphate + amino acid (input/output)	Cytoplasmic membrane	Cytoplasmic membrane	-	NO	Surfaceome
lp_1607	F9UNY1	ABC Transporter of Glycine Betaine/Carnitine/Choline, ATP Binding Protein	Directed movement of glycine betaine, N-trimethylglycine, into, outside, or inside a cell, or between cells, by means of an agent such as a transporter or a pore	Cytoplasmic membrane	Cytoplasmic membrane	-	NO	Surfaceome
lp_0723	F9ULV5	ABC transporter, ATP-binding protein	-	Cytoplasm	Cytoplasmic membrane		NO	Surfaceome
lp_2110	F9UQ57	ABC glutamine transporter, ATP-binding protein	Transport of aa	Cytoplasmic membrane	Cell wall	-	NO	Surfaceome
lp_2097	F9UQ44	Yesstema PTS, fructose-specific EIIABC component	Catalytic of PEP-dependent and phosphoryl transfer-driven transport of substances across a membrane. Transport is carried out by reaction catalysts: protein N-phosphohistidine + fructose (outside) = protein histidine + fructose phosphate (in). This differs from primary and secondary active transport in that the solute is modified during transport	Cytoplasmic membrane	Cytoplasmic membrane	-	NO	Surfaceome
lp_0878	F9UM84	ABC glutamine transporter, ATP-binding protein	Transport of aa	Cytoplasmic membrane	Cytoplasmic membrane	-	NO	Surfaceome
lp_2531	F9UR54	Yesstema PTS, N-acetylglucosamine and glucose-specific EIICBA component	Permease D-glucosamine. A protein involved in the Yesstema phosphotransferase, the main carbohydrate-transporting Yesstema in bacteria. This phosphotransferase system catalyzes the transfer of the phosphoryl group of phosphoenolpyruvate to incoming sugar substrates concomitantly with its translocation across the cell membrane	Cytoplasmic membrane	Cytoplasmic membrane	-	NO	Surfaceome
lp_2395	F9UQT6	ABC Transporter, ATP-Binding Protein, and Permease	ABC Transporter, ATP-Binding Protein, and Permease	Cytoplasmic membrane	Cytoplasmic membrane	-	NO	Surfaceome
lp_0567	F9UL38	Cation that carries P-type ATPase	A protein that uses enzymatic activity to effect transmembrane transport, as exemplified by transmembrane transport coupled to ATP hydrolyYess	Cytoplasmic membrane	Cytoplasmic membrane	-	NO	Surfaceome
lp_2313	F9UQM0	Glutamine/histidine transporter ABC, ATP-binding protein	ABC transporter of glutamine/histidine, ATP-binding protein	Cytoplasmic membrane	Cytoplasmic membrane	-	NO	Surfaceome
lp_0180	F9USZ2	Maltodextrin ABC Transporter, ATP-Binding Protein	Maltodextrin ABC Transporter, ATP-Binding Protein	Cytoplasmic membrane	Cytoplasmic membrane	-	NO	Surfaceome
lp_0739	Q88YL7	Protein translocase subunit SecA	It is part of the translocase Sec protein complex. It interacts with the SecYEG preprotein driver channel. It has a central role in the coupling of ATP hydrolyYess to protein transfer within and across the cell membrane, serving as an ATP-driven molecular engine that drives the step translocation of polypeptide chains across the membrane	Multilocation	Cytoplasm	-	NO	Surfaceome
lp_0593	F9UL63	Transcription Controller	Cell envelope-related transcriptional attenuator	Cytoplasmic membrane	Cytoplasmic membrane	Non-classic	Yes	Exoproteome 681	Surfaceome
lp_2328	Q88UX2	Septation Ring Forming Regulator EzrA	FtsZ Negative Ring Formation Regulator; It modulates the frequency and position of FtsZ ring formation. It inhibits the formation of FtsZ rings in polar Yestios. Interact with FtsZ or one of its joining partners to promote depolymerization	Multilocation	Cytoplasmic membrane		Yes	Surfaceome
lp_1000	F9UMI5	Transcription Controller	Transcriptional attenuator, cell envelope-related, LytR family	Cytoplasmic membrane	Extracellular	Non-classic	Yes	Exoproteome 681	Surfaceome
lp_0290	F9UTP5	Transcription Controller	Cell envelope-related transcriptional attenuator	Cytoplasmic membrane	Extracellular	Non-classic	Yes	Exoproteome 681
lp_2304	F9UQL5	Transcription regulator, Xre family	It has a domain of unknown function (DUF4115). Transcriptional regulators play an essential role in bacterial adaptation to host environments. The transcriptional regulator of the XRE family has a DNA-binding structural domain (DUF4115) containing the typical HTH (helix-gyro-helix) that can bind to the promoter of the target genes and modulate their transcription	Unknown	Multilocation	Non-classic	NO	Exoproteome 681	Surfaceome
lp_2015	Q88VN0	Elongation factor 4 1	Translation regulator. Necessary for accurate and efficient protein synthesis under certain stress conditions. It can act as a fidelity factor of the translation reaction, by catalyzing a backward translocation of a tRNA codon into incorrectly translocated ribosomes. Retrotranslocation proceeds from a post-translocation complex (POST) to a pre-translocation complex (PRE), thus giving the elongati…	Cytoplasmic membrane	Cytoplasm	-	NO	Surfaceome
lp_1545	F9UNS8	Histidine Signal Transduction ArlS Protein Kinase	A phosphorylation of a histidine reYesduo in response to the detection of an extracellular signal, such as a chemical ligand or a change in the environment, to initiate a change in cellular state or activity. The two-component sensor is a histidine kinase that autophosphorylates a histidine reYesduum in its active Yestium. The phosphate is then transferred to an aspartate reYesdute in a downstrea…	Cytoplasmic membrane	Cytoplasmic membrane	-	NO	Surfaceome
lp_3352	F9UTM5	Small Heat Shock Protein	A protein involved in the stress response, a change in the state or activity of a cell or organism (in terms of movement, secretion, enzyme production, gene expression, etc.) as a result of some stressful conditions. Stress is usually, but not necessarily, exogenous (e.g., temperature, humidity, ionizing radiation, hypertonicity, amino acid deprivation).	Multilocation	Cytoplasmic membrane	-	NO	Surfaceome
lp_2278	F9UQJ7	Dead Box ATP-Dependent RNA CshB Helicase	Probable dead-box RNA helicase. It can work in conjunction with cold shock proteins to ensure proper initiation of transcription at low and optimal temperatures	Multilocation	Cytoplasmic membrane	-	NO	Surfaceome
lp_0129	F9USV1	Small Heat Shock Protein	Protein Involved in the Stress Response	Multilocation	Cell wall	Non-classic	NO	Surfaceome
lp_0725	Q88YM8	Rex transcriptional repressor with redox detection	Modulates transcription in response to changes in the cellular redox state of NADH/NAD	Unknown	Cytoplasmic membrane	-	NO	Surfaceome
lp_0699	Q88YP9	Nucleoid-associated protein lp_0699	It binds to DNA and alters its conformation. It may be involved in the regulation of gene expression, nucleoid organization, and DNA protection	Unknown	Unknown	Non-classic	NO	Surfaceome
lp_1160	P71478	Cold Shock Protein 1	Transcriptional Regulator	Cytoplasm	Cytoplasm	Non-classic	NO	Surfaceome
lp_2342	F9UQP6	Transcription regulator, Xre family	Transcriptional Regulator	Cytoplasm	Extracellular		NO	Surfaceome
lp_3191	F9UTA0	Two-component Yesstema response controller	Transcription regulator. A protein involved in a systemic that responds to environmental changes, usually characterized by a sensing kinase in the cell membrane that phosphorylates itself in response to a signal and a response regulator to which the phosphoryl group is transferred	Cytoplasm	Extracellular		NO	Surfaceome
lp_2260	F9UQH9	Protein containing the YtxH domain	-	Cytoplasm	Extracellular	Non-classic	Yes	Surfaceome
lp_2261	F9UQI0	Protein containing the DUF948 domain	-	Unknown	Extracellular		Yes	Surfaceome
lp_2318	F9UQM5	The shape of the cell determines the MreC protein	Responsible for the cellular shape	Cytoplasmic membrane	Cytoplasmic membrane	Non-classic	Yes	Exoproteome 681
lp_1357	F9UNC2	Extracellular protein anchored to Cytoplasmic membrane (putative)	-	Unknown	Cytoplasmic membrane	-	Yes	Exoproteome 681
lp_0473	F9UKV7	Lipoprotein precursor (putative)	Lipoprotein precursor (putative)	Unknown	Cytoplasmic membrane	Sec/SPII	Yes	Exoproteome 681
lp_2145	F9UQ85	Extracellular Protein	Extracellular Protein	Extracellular	Cytoplasmic membrane	Sec/SPI	Yes	Exoproteome 681
lp_1915	F9UPN8	Lipoprotein Precursor	Lipoprotein Precursor	Unknown	Extracellular	Sec/SPII	Yes	Exoproteome 681
lp_1884	F9UPL2	Protein containing the peptidoglycan-binding domain LysM	Extracellular Protein	Cytoplasmic membrane	Cell wall	Non-classic	Yes	Exoproteome 681	Surfaceome
lp_1812	F9UPF5	Lipoprotein precursor (putative)	Lipoprotein Precursor	Unknown	Unknown	Sec/SPII	Yes	Exoproteome 681	Surfaceome
lp_0819	F9UM38	Cell Surface Protein	Although the precise role of these Yesge Yesn domains is defined, it is believed to have a role in cell growth, division, and virulence	Unknown	Cell wall	Sec/SPI	Yes	Exoproteome 681
lp_0932	F9UMD1	Lipoprotein Precursor	Lipoprotein Precursor	Unknown	Extracellular	Sec/SPII	Yes	Exoproteome 681
lp_1146	F9UMU7	Lipoprotein Precursor	Lipoprotein Precursor	Unknown	Extracellular	Sec/SPII	Yes	Exoproteome 681	Surfaceome
lp_3173	F9UT86	Cell Surface Protein	-	Unknown	Extracellular	Non-classic	Yes	Exoproteome 681	Surfaceome
lp_3178	F9UT91	Extracellular Protein	This superfamily represents a yresmilar domain to immunoglobulin found in the immunogenic proteins MPB63/MPT63 and in a group of related proteins belonging to the superfamily of the MPT63/MPB63 antigen (immunoprotective Extracellular protein), such as the uncharacterized lipoprotein YjhA (characterized. O34725)	Unknown	Cell wall	Non-classic	Yes	Exoproteome 681	Surfaceome
lp_2812	F9URS4	C39 family peptidase	Domain Peptidase C39 The C39 peptidase family primarily contains bacteriocin processing endopeptidases from bacteria. Cysteine peptidases of the C39 family cleave "double glycine" leader peptides from the precursors of various bacteriocins (mostly non-lantibiotic) Bacteriocin is synthesized as a precursor with an N-terminal leader peptide, and processing involves removal of the leader peptide by …	Unknown	Cytoplasmic membrane	Non-classic	Yes	Exoproteome 681
lp_2978	F9USB0	Extracellular Protein	Sucrose permease (CscB) transports sucrose. the proteins CscA, CscB, CscC and CscD form cell surface protein complexes and play a role in the acquisition of carbon sources	Unknown	Extracellular	Sec/SPI	Yes	Exoproteome 681
lp_3077	F9USJ3	Extracellular Protein (putative)	Extracellular protein (putative)	Extracellular	Extracellular	Sec/SPI	Yes	Exoproteome 681	Surfaceome
lp_3679	F9ULM2	Extracellular Protein	A new group of genes was identified that exclusively encodes cell surface proteins, which is conserved in a subgroup of grampo-Yestive bacteria. All encoded proteins have a signal peptide for secretion by the Sec-dependent pathway, while some have cell surface anchors, new WxL domains, and putative domains for sugar binding and degradation of four new gene families called cscA, cscB, cscC, and cs…	Unknown	Extracellular	Sec/SPI	Yes	Exoproteome 681
lp_3676	F9ULL9	Extracellular Protein	Extracellular Protein	Unknown	Extracellular	Sec/SPI	Yes	Exoproteome 681
lp_3414	F9UU93	Extracellular Protein	sucrose permease (CscB) transports sucrose	Cytoplasmic membrane	Cytoplasmic membrane	Sec/SPI	Yes	Exoproteoma 682
lp_3413	F9UU92	Cell Surface Protein Precursor	Cell Surface Protein Precursor	Unknown	Extracellular	Sec/SPI	Yes	Exoproteome 681
lp_3412	F9UU91	Extracellular Protein	Sucrose permease (CscB) transports sucrose play a role in the acquisition of carbon sources	Cytoplasmic membrane	Cytoplasmic membrane	Sec/SPI	Yes	Exoproteome 681	Surfaceome
lp_3411	F9UU90	Extracellular Protein	Extracellular protein	Unknown	Extracellular	Sec/SPI	Yes	Exoproteome 681	Surfaceome
lp_2793	F9URQ9	Uncharacterized protein	AdheYesna rich in serine for platelets	Extracellular	Extracellular	Non-classic	NO	Exoproteome 681	Surfaceome
lp_2925	F9US12	Cell Surface Protein	Cell Surface Protein Precursor	Cell wall	Cell wall	Sec/SPI	NO	Exoproteome 681
lp_2754	F9URM6	Hypothetical protein Cytoplasmic membrane	-	Cytoplasmic membrane	Cytoplasmic membrane	Non-classic	NO	Exoproteome 681
lp_2066	F9UQ20	Uncharacterized protein	-	Cytoplasmic membrane	Extracellular	Non-classic	NO	Exoproteome 681
lp_0800	F9UM21	Cell Surface Protein	Cell Surface Protein Precursor	Cell wall	Cell wall	Sec/SPI	NO	Exoproteome 681
lp_1577	F9UNV5	Hypothetical Extracellular Protein	-	Cytoplasmic membrane	Extracellular		NO	Surfaceome
lp_3195	F9UTA4	Hypothetical protein Cytoplasmic membrane, family DUF1129	Hypothetical membrane protein, family DUF1129	Cytoplasmic membrane	Cytoplasmic membrane	-	NO	Surfaceome
lp_0871	F9UM80	Hypothetical protein Cytoplasmic membrane	-	Cytoplasmic membrane	Cytoplasmic membrane	-	NO	Surfaceome
lp_0837	F9UM53	Uncharacterized protein	-	Unknown	Extracellular	Non-classic	NO	Surfaceome
lp_2987	F9USB8	Uncharacterized protein	-	Unknown	Cytoplasmic membrane/Extracellular	Non-classic	NO	Surfaceome
lp_2901	F9URZ3	Hypothetical protein Cytoplasmic membrane	Hypothetical membrane protein	Cytoplasmic membrane	Cytoplasmic membrane	Non-classic	NO	Surfaceome
lp_2357	F9UQQ7	Uncharacterized protein		Cytoplasmic membrane	Unknown	Non-classic	NO	Surfaceome
lp_0535	F9UL09	Protein containing the CBS domain	-	Unknown	Extracellular	-	NO	Surfaceome
lp_0320	F9UTS4	Protein containing the ASCH domain		Unknown	Extracellular	Non-classic	NO	Surfaceome
lp_2179	F9UQB2	Cysteine desulfurase-associated protein, family DUF1831	The 25 GH25 glyco-ydos hydrolase family comprises enzymes with only one known activity: lysozyme. HydrolyYess of (1→4)-β bonds between N-acetylmuramic acid and N-acetyl-D-glucosamine reyesdues in a peptidoglycan	Unknown	Extracellular	Non-classic	NO	Surfaceome
lp_2230	F9UQF4	Protein containing the ABM domain	P1 Prophage Protein 66, a lipoprotein precursor	Unknown	Cytoplasmic membrane	-	NO	Surfaceome
lp_1767	F9UPB8	LyYesn	It acts as an ATP-dependent processYesva zinc metallopezidase for cytoplasmic and membrane proteins. Plays a role in the quality control of integral membrane proteins	Unknown	Extracellular	Sec/SPI	Yes	Exoproteome 681
lp_0689	F9ULS6	protein 66 of the prophage Lp1, a precursor of lipoproteins	Nucleotide binding protein, universal stress protein of the UspA family	Unknown	Extracellular	Sec/SPII	Yes	Exoproteome 681
lp_0547	Q88Z31	ATP-dependent FtsH Zinc Metalloprotease	Nucleotide binding protein, universal stress protein of the UspA family	Cytoplasmic membrane	Cytoplasmic membrane	Non-classic	NO	Surfaceome
lp_1747	F9UPA1	Nucleotide binding protein, universal stress protein of the UspA family	Nucleotide binding protein, universal stress protein of the UspA family	Cytoplasmic membrane	Cytoplasm		NO	Surfaceome
lp_1322	F9UN94	Nucleotide binding protein, universal stress protein of the UspA family	The cell division inhibitors MinC and MinD work together to form an inhibitor capable of blocking the formation of the polar septa of the Z ring. It oscillates rapidly between the poles of the cell to destabilize the FtsZ filaments that have formed before maturing into Z polar rings	Cytoplasmic membrane	Cytoplasm	Non-classic	NO	Surfaceome
lp_1701	F9UP64	Nucleotide binding protein, universal stress protein of the UspA family	An essential protein of cell division that forms a contractile ring structure (Z ring) in the future of cell division. The regulation of the ring set controls the time and location of the cell division. One of the functions of the FtsZ ring is to recruit other cell diviYeson proteins in the septum to produce a new cell wall between the diviYeson cells. Binds GTP and displays GTPase activity	Cytoplasmic membrane	Cytoplasm	Non-classic	NO	Surfaceome
lp_2315	F9UQM2	Septum Yestium Determinant Protein MinD	Cell Division	Cytoplasmic membrane	Cytoplasm		NO	Surfaceome
lp_2193	F9UQC3	FtsZ Cell Diyeson Protein	An essential protein of cell division that forms a contractile ring structure (Z ring) in the future of cell division. The regulation of the ring set controls the time and location of the cell division. One of the functions of the FtsZ ring is to recruit other cell diviYeson proteins in the septum to produce a new cell wall between the diviYeson cells. Binds GTP and displays GTPase activity	Unknown	Cytoplasm	Non-classic	NO	Surfaceome
lp_2189	F9UQB9	DivIVA Cell Divisional Initiation Protein	Cell Division	Unknown	Cytoplasm	Non-classic	NO	Surfaceome
lp_2194	F9UQC4	Cell DivisionYeson Protein FtsA	A cell division protein involved in the assembly of the Z ring. It can serve as a membrane anchor for the Z ring.	Unknown	Multilocation		NO	Surfaceome
lp_0010	Q890K1	Single-stranded DNA-binding protein	It plays an important role in DNA replication, recombination, and repair. It binds to ssDNA and a number of associated proteins to recruit them into its Yestios of action during DNA metabolism	Cytoplasm	Cytoplasm	Non-classic	NO	Exoproteome 681
lp_0432	F9UU18	DNA helicase	Unwinding of a DNA helix, powered by ATP hydrolyYess.	Cytoplasmic membrane	Cytoplasm		NO	Surfaceome
lp_3583	F9ULD9	ATP-dependent Clp protease, ATP-binding ClpL subunit	ATP-dependent Clp protease. Under stress conditions, the Clp protease system plays its fundamental role in the degradation of damaged proteins and controls the timing and extent of the heat shock response by means of the regulatory proteolith Yess. Key regulators of developmental programs, such as natural competition, motility, and sporulation, are also under the proteolytic control of Clp	Multilocation	Cytoplasmic membrane		NO	Surfaceome
lp_1269	F9UN58	ATP-dependent Clp protease, ATP-binding ClpE subunit	ATP-dependent Clp protease. Under stress conditions, the Clp protease system plays its fundamental role in the degradation of damaged proteins and controls the timing and extent of the heat shock response by means of the regulatory proteolith Yess. Key regulators of developmental programs, such as natural competition, motility, and sporulation, are also under the proteolytic control of Clp	Multilocation	Cytoplasmic membrane		NO	Surfaceome
lp_1845	Q88W26	ATP-dependent protease Subunit of ATPase HslU	Chaperone. ATPase subunit of a Yesmilar degradation complex to the proteasome; This subunit has chaperone activity. The binding of ATP and its subsequent hydrolyYess by HslU are essential for the deployment of protein substrates subsequently hydrolyzed by HslV	Cytoplasm	Cytoplasmic membrane		NO	Surfaceome
lp_1754	Q88W95	GpsB Cell Cycle Protein	Cell Division	Cytoplasm	Cytoplasm	Non-classic	NO	Surfaceome
lp_3578	F9ULD3	Catalase	Hydrogen peroxide catabolic, rta to stress	Cytoplasm	Cytoplasm	Non-classic	NO	Surfaceome
lp_0939	F9UMD6	Yestium-specific DNA-methyltransferase (adenine-specific)	Reaction Catalysis: S-adenoYesl-L-methionine + DNA adenine = S-adenoYesl-L-homocysteine + DNA 6-methylaminopurine. A defense process found in many bacteria and archaea that protects the body from the invasion of foreign DNA by cleaving it with a restriction endonuclease. The organism's own DNA is protected by methylation of a specific nucleotide, which occurs immediately after replication, in the…	Cytoplasmic membrane	Cytoplasmic membrane		NO	Surfaceome
lp_2323	F9UQN0	Thiol peroxidase	Protein capable of counteracting the harmful effects of oxidation, for example, by trapping free radicals generated during metabolic burst and potentially inhibiting aging. Reaction CataliYess: [thioredoxin]-dithiol + hydrogen peroxide = [thioredoxin]-disulfide + H2O	Unknown	Unknown	Non-classic	NO	Surfaceome
lp_0220	F9UT25	Glutathione peroxidase	Oxidative stress. Any process that causes a change in the state or activity of a cell or an organism (in terms of movement, secretion, enzyme production, gene expression, etc.) as a result of oxidative stress, a state that often results from exposure to high levels of reactive oxygen species, e.g., superoxide anions, hydrogen peroxide (H2O2), and hydroxyl radicals. Reaction CataliYess: 2 glutathi…	Unknown	Extracellular		NO	Surfaceome
lp_1835	F9UPH1	Peptide methionine sulfoxide reductase MsrA msrA	It has an important function as a repair enzyme for proteins that have been inactivated by oxidation. Catalyzes reverYesble oxidation-reduction of methionine sulfoxide in proteins to methionine	Unknown	Multilocation		NO	Surfaceome
lp_2028	Q88VL9	GrpE Protein	Stress Response Actively participates in the hyperosmotic and thermal shock response by preventing the aggregation of stress-denatured proteins, in association with DnaK and GrpE. It is the nucleotide exchange factor for DnaK and can function as a thermosensor.	Unknown	Cytoplasm	Non-classic	NO	Surfaceome
lp_1836	Q88W33	Peptide methionine sulfoxide reductase MsrB	Rta oxidative stress. Reaction catalysis: L-methionine peptide + H2O + thioredoxin disulfide = L-methionine(R)-oxide-S peptide + thioredoxin. May act on oxidized methionine in peptide bonding with specificity for the R enantiomer	Unknown	Unknown	Non-classic	NO	Surfaceome
lp_2227	Q88V56	MecA Protein Adapter	Allows recognition and targeting of proteins deployed and added to the ClpC protease or to other proteins involved in proteolyYess	Cytoplasm	Multilocation		NO	Surfaceome
lp_1163	F9UMW3	Universal Stress Protein	Universal protein against stress	Unknown	Unknown	Non-classic	NO	Surfaceome
lp_0774	Q88YI6	S-riboYeslhomocysteine lyase (luxS)	Quorum detection. It is involved in the synthesis of Autoinducer 2 (AI-2) which is secreted by bacteria and is used to communicate both cellular density and the metabolic potential of the environment. It regulates a number of physiological activities including virulence, biofilm formation (especially mixed biofilms), motility, toxin and antibiotic production, luminescence, and the expression of t…	Cytoplasm	Multilocation		NO	Surfaceome
lp_0930	F9UMC9	Alkaline Shock Protein asp2	RTA stress regulator	Cytoplasm	Cytoplasm	Non-classic	NO	Surfaceome
lp_2340	F9UQP4	Universal Stress Protein	Universal protein against stress	Cytoplasm	Cytoplasm	Non-classic	NO	Surfaceome
lp_1019	F9UMJ6	ATP-dependent Clp protease, ATP ClpC-binding subunit	As part of a stress-induced multichaperone Yesstema, it is involved in cell recovery from heat-induced damage, in cooperation with DnaK, DnaJ, and GrpE	Cytoplasm	Cytoplasmic membrane		NO	Surfaceome
lp_0929	F9UMC8	ASP1 Alkaline Shock Protein	Stress RTA Regulator	Cytoplasm	Cytoplasm	Non-classic	NO	Surfaceome
lp_2297	Q88UZ8	MutL DNA Mismatch Repair Protein	This protein is involved in repairing mismatches in DNA. A Yesstema for error correction in which an incorrect base, which cannot form hydrogen bonds with the corresponding base in the parent strand, is incorporated into the daughter strand. The Mismatch Repair System promotes genomic fidelity by repairing base-base mismatches, insertion-deletion loops, and heterologies generated during DNA repli…	Cytoplasm	Cytoplasmic membrane		NO	Surfaceome
lp_2877	F9URX6	Universal Stress Protein	Universal protein against stress	Cytoplasm	Cytoplasm	Non-classic	NO	Surfaceome
lp_0520	F9UKZ6	CshA rhe1 dead box ATP-dependent RNA helicase	Stress response. Dead-box RNA helicase potentially involved in RNA degradation. Unwinds dsRNA in the 5' and 3' directions, has RNA-dependent ATPase activity	Cytoplasm	Cytoplasmic membrane		NO	Surfaceome
lp_0997	F9UMI2	CspC Cold Shock Protein	Stress response	Cytoplasm	Multilocation	Non-classic	NO	Surfaceome
lp_0773	Q88YI7	Yesstema UvrABC protein A uvrA	The UvrABC Repair System catalyzes the recognition and processing of DNA plasters	Cytoplasm	Cytoplasmic membrane		NO	Surfaceome
lp_1903	Q88VX7	Chaperone protein ClpB	Chaperona, rta al estre. As part of a stress-induced multichaperone Yesstema, it is involved in the recovery of the cell from heat-induced damage	Cytoplasm	Cytoplasmic membrane		NO	Surfaceome
lp_1597	F9UNX2	General Stress Protein, Gls24 Family	Stress protein	Cytoplasm	Cytoplasmic membrane		NO	Surfaceome
lp_0355	F9UTV3	Multicopper oxidase	Oxidoreduction	Cytoplasm	Extracellular	Non-classic	NO	Surfaceome
lp_2026	Q88VM1	Chaperone protein DnaJ	It actively participates in the response to hyperosmotic and thermal shock by avoiding the aggregation of stress-denatured proteins and breaking down proteins, also autonomously and independently of DnaK. It also participates, together with DnaK and GrpE, in the replication of plasmid DNA through the activation of initiation proteins	Cytoplasm	Multilocation		NO	Surfaceome
lp_0036	F9US61	Two-component system response controller rrp1	A protein involved in a system that responds to environmental changes, usually characterized by a sensing kinase in the cell membrane that phosphorylates itself in response to a signal and a response regulator to which the phosphoryl group is transferred. The responder is usually a DNA-binding protein that regulates transcription. Several of these Yesstemas are quite complex, as they involve many…	Cytoplasm	Multilocation		NO	Surfaceome
lp_2301	Q88UZ4	RecA Protein	Rta SOS, DNA repair. It can catalyze ATP hydrolyYess in the presence of single-stranded DNA, ATP-dependent absorption of single-stranded DNA by duplex DNA, and ATP-dependent hybridization of homologous single-stranded DNA. It interacts with LexA causing its activation and giving rise to its autocatalytic splitting	Cytoplasm	Cytoplasm	Non-classic	NO	Surfaceome
lp_2118	Q88VE1	Tig Activating Factor	Involved in the export of proteins. Acts as a chaperone by keeping the newly synthematized protein in an open conformation	Cytoplasm	Cytoplasm	Non-classic	NO	Surfaceome
lp_2118	Q88VQ8	Aspartate--tRNA ligase aspS	Involved in the export of proteins. Acts as a chaperone by keeping the newly synthematized protein in an open conformation	Cytoplasm	Cytoplasm	Non-classic	NO	Surfaceome
lp_2116	Q88VE2	ATP-dependent Clp protease ClpX binding subunit	Chaperone. ATP-dependent specificity component of the Clp protease. Directs protease to specific substrates	Cytoplasm	Cytoplasmic membrane		NO	Surfaceome
lp_1039	Q88XY1	Ribosomal protein 50S L22	The ribosomal protein L22 is a central protein of the large ribosomal subunit. It is the only ribosomal protein that interacts with all six domains of 23S rRNA, and is one of the important proteins for directing proper folding and stabilizing the conformation of 23S rRNA. L22 is the largest contributor of proteins to the surface of the polypeptide outflow channel, the tunnel through which the pol…	Cytoplasm	Cytoplasm		NO	Exoproteoma	Surfaceome
lp_1051	Q88XX1	Ribosomal protein 50S L6 rplF	This protein binds to 23S rRNA and is important in its secondary structure. It is located near the subunit interface at the base of the L7/L12 stem and near the tRNA-binding Yestium of the center of the peptidyltransferase	Cytoplasm	Cytoplasm	Non-classic	NO	Surfaceome
lp_2125	Q88VD5	Ribosomal protein 30S S15 rpsO	One of the main rRNA-binding proteins, it binds directly to 16S rRNA, where it helps nucleate the 30S subunit platform assembly by binding together and binding several RNA helices of the 16S rRNA	Cytoplasm	Cytoplasm		NO	Surfaceome
lp_0622	Q88YW7	Ribosomal protein 50S L7/L12 rplL	It is part of the ribosomal stem that helps the ribosome interact with GTP-bound translation factors. Therefore, it is essential for an accurate translation	Cytoplasm	Cytoplasm	Non-classic	NO	Surfaceome
lp_1078	Q88XU7	30S S9 ribosomal protein rpYes	Translation	Cytoplasm	Extracellular		NO	Surfaceome
lp_1054	Q88XW8	Ribosomal protein 50S L30 rpmD	Translation	Cytoplasm	Cytoplasm		NO	Surfaceome
lp_1052	Q88XX0	Ribosomal protein 50S L18 rplR	This is one of the proteins that bind to and probably mediate the binding of 5S RNA in the large ribosomal subunit, where it is part of the central pons	Cytoplasm	Cytoplasm	Non-classic	NO	Surfaceome
lp_1063	Q88XV9	50S L17 rplQ ribosomal protein	Translation	Cytoplasm	Cytoplasmic membrane	Non-classic	NO	Surfaceome
lp_1041	Q88XX9	50S L16 rplP ribosomal protein	It binds to 23S rRNA and is also seen to make contact with the tRNAs of Yestio A and posedibly P	Cytoplasm	Cytoplasm	Non-classic	NO	Surfaceome
lp_0620	Q88YW9	Ribosomal protein 50S L1 rplA	It binds directly to 23S rRNA. The L1 stem is quite mobile in the ribosome and is involved in the release of tRNA from Yestium E	Cytoplasm	Cytoplasm	Non-classic	NO	Surfaceome
lp_1025	Q88XZ0	30S S12 rpsL ribosomal protein	With S4 and S5 it plays an important role in the accuracy of the translation	Cytoplasm	Cytoplasm	Non-classic	NO	Surfaceome
lp_0512	Q88Z52	Ribosomal protein 50S L31 rpmE2	Translation	Cytoplasm	Cytoplasm	Non-classic	NO	Surfaceome
lp_1517	Q88WU6	50S L20 rplT ribosomal protein	It binds directly to 23S ribosomal RNA and is necessary for the in vitro assembly process of the 50S ribosomal subunit. It is not involved in the synthesis functions of proteins of that subunit	Cytoplasm	Cytoplasmic membrane		NO	Surfaceome
lp_1061	Q88XW1	30S S11 rpsK ribosomal protein	Located on the 30S subunit platform, it binds several disparate RNA helices of the 16S rRNA. Part of the Shine-Dalgarno cleft in the 70S ribosome	Cytoplasm	Cytoplasm	Non-classic	NO	Surfaceome
lp_1636	Q88WJ5	Ribosomal protein 30S S16 rpsP	Translation	Cytoplasm	Cytoplasm	Non-classic	NO	Surfaceome
lp_1045	Q88XX6	Ribosomal protein 50S L14 rplN	It binds to 23S rRNA. It is part of two intersubunit bridges in the 70S ribosome	Cytoplasm	Cytoplasm		NO	Surfaceome
lp_1038	Q88XY2	Ribosomal protein 30S S19 rpsS	The S19 protein forms a complex with S13 that binds strongly to the 16S ribosomal RNA	Cytoplasm	Cytoplasm	Non-classic	NO	Surfaceome
lp_0619	Q88YX0	50S L11 rplK ribosomal protein	It is part of the ribosomal stem that helps the ribosome interact with GTP-bound translation factors.	Cytoplasm	Cytoplasm	Non-classic	NO	Surfaceome
lp_1594	Q88WN3	Ribosomal protein 50S L27 rpmA	Translation	Cytoplasm	Extracellular	Non-classic	NO	Surfaceome
lp_0013	Q890J8	Ribosomal protein 50S L9 rplI	Binds to 23S rRNA	Cytoplasm	Cytoplasm		NO	Surfaceome
lp_2146	F9UQ86	50S ribosomal subunit assembly factor	A 50S ribosomal subunit assembly protein with GTPase activity, necessary for 50S subunit assembly at low temperatures, may also play a role in translation. Links GTP and analogues. It binds to the 70S ribosome between the 30S and 50S subunits, in a Yesmilar position to the ribosome-bound EF-G; it comes into contact with a number of ribosomal proteins, both rRNA and tRNA of Yestio A. It functions …	Cytoplasmic membrane	Cytoplasmic membrane		NO	Surfaceome
lp_1077	Q88XU8	50S L13 rplM ribosomal protein	This protein is one of the first assembly proteins of the 50S ribosomal subunit, although it is not seen to bind to the rRNA on its own. Important during the early stages of 50S assembly	Unknown	Unknown	Non-classic	NO	Surfaceome
lp_1036	Q88XY3	Ribosomal protein 50S L2 rplB	One of the main rRNA-binding proteins. Necessary for the association of the 30S and 50S subunits to form the 70S ribosome, for tRNA binding and the formation of peptide bonds. It has been suggested that it has peptidyltransferase activity; This is somewhat controversial. Makes several contacts with the 16S rRNA on the 70S ribosome	Unknown	Unknown	Non-classic	NO	Surfaceome
lp_1592	Q88WN5	Ribosomal protein 50S L21 rplU	This protein binds to 23S rRNA in the presence of the L20 protein	Unknown	Unknown	Non-classic	NO	Surfaceome
lp_1055	Q88XW7	Ribosomal protein 50S L15 rplO	Binds to 23S rRNA	Unknown	Unknown	Non-classic	NO	Surfaceome
lp_1034	Q88XY5	50S L4 rplD ribosomal protein	One of the main rRNA-binding proteins, this protein initially binds near the 5' end of the 23S rRNA. It is important during the early stages of 50S assembly. Makes multiple contacts with different domains of the 23S rRNA in the assembled 50S subunit and the ribosome	Unknown	Unknown	Non-classic	NO	Surfaceome
