# Supplementary material for: Secretome Profiling of Lactiplantibacillus plantarum CRL681 Predicts Potential Molecular Mechanisms Involved in the Antimicrobial Activity Against Escherichia coli O157:H7
Source: Antibiotics (Basel). 2026 Jan 17;15(1):96. doi: 10.3390/antibiotics15010096 (PMC12837702; doi:10.3390/antibiotics15010096)
Supplement: Supplementary file 1 [file antibiotics-15-00096-s001.zip › Table S7.xlsx]

## Sheet: TS5
Supplementary Table S7: Secretome proteins involved in the competitive advantage of L. plantarum CRL681 against EHEC. The proteins highlighted in pink indicate that they were identified in both proteomes (surfaceome and exoproteome)
							Both proteomes
	Secretome CRL681
	Access	Exoproteome CRL681	Access	Surfaceome CRL681
Proteins with antimicrobial functions	F9URD9	muramidase (Acm2)	F9URD9	muramidase (Acm2)
	F9UN64	Serine type D-Ala-D-Ala carboxypeptidase	F9UQA0	Extracellular protein, gamma-D-glutamate-meso-diaminopimelate muropeptidase (putative)	.
	F9UN35	Extracellular protein, gamma-D-glutamate-meso-diaminopimelate muropeptidase (putative)	F9UMJ2	Serine type D-Ala-D-Ala carboxypeptidase
	F9UQA0	Extracellular protein, gamma-D-glutamate-meso-diaminopimelate muropeptidase (putative)	F9UT98	Serine type D-Ala-D-Ala carboxypeptidase
	F9UPY0	Serine type D-Ala-D-Ala carboxypeptidase	Q88VD5	Ribosomal protein 30S S15 rpsO
	F9UL67	Extracellular Zinc Metalloproteinase (putative)	Q88YW7	Ribosomal protein 50S L7/L12 rplL
	F9UMJ2	Serine type D-Ala-D-Ala carboxypeptidase	Q88XW8	Ribosomal protein 50S L30 rpmD
	F9UT98	Serine type D-Ala-D-Ala carboxypeptidase	Q88YW9	Ribosomal protein 50S L1 rplA
	F9USG6	Extracellular zinc metalloproteinase	Q88XX6	Ribosomal protein 50S L14 rplN
	lp_3093	Muramidase (putative) (Lys2)	Q88WN3	Ribosomal protein 50S L27 rpmA
	F9USK7	Extracellular protein, gamma-D-glutamate-meso-diaminopimelate muropeptidase (putative) (LytA)	Q890J8	Ribosomal protein 50S L9 rplI
	F9USB9	Extracellular zinc metalloproteinase, M10 family	Q88WN5	Ribosomal protein 50S L21 rplU
	F9URU9	Extracellular transglycosidase	Q88XY1	Ribosomal protein 50S L22
	F9URU8	Extracellular protein transglycosidase	F9URU8	Extracellular protein transglycosidase
	F9USE1	Extracellular protein transglycosidase (MltB)
	F9UTQ8	Extracellular protein transglycosidase
	F9UTQ7	Extracellular protein (MltA)
	F9USE2	Extracellular protein transglycosidase (MltB)
	Q88XY1	Ribosomal protein 50S L22
Adhesion proteins	F9UP60	Extracellular protein (Chitin binding domain type 4)	F9UPM3	Pyruvate kinase
	F9UP14	Cell Surface Protein Precursor (Mucus Binding Protein (putative))	Q88UI4	Glucose-6-phosphate isomerase
	F9US93	Cell Surface Protein Precursor (Collagen Adhesion (WapA Gene))	Q88XY8	Elongation factor G
	F9UT05	Cell Surface Protein Precursor (Collagen Adhesion Domain)	F9UNS5	6-phosphogluconate dehydrogenase, decarboxylant
	F9UM10	Glycaldehyde-3-phosphate dehydrogenase	F9UM10	Glycaldehyde-3-phosphate dehydrogenase
	F9UTT2	Fructose-bisphosphate aldolase	F9UTT2	Fructose-bisphosphate aldolase
	Q88VE0	Elongation factor Tu	Q88VE0	Elongation factor Tu
	Q88YH4	Triosephosphate Isomerase	Q88YH4	Triosephosphate Isomerase
	Q88YH5	Phosphoglycerate kinase	Q88YH5	Phosphoglycerate kinase
	Q88YH3	Enolase 1	Q88YH3	Enolase 1
	P56512	L-lactate dehydrogenase 1	Q88VM0	Chaperone protein DnaK
			Q88YM6	Co-chaperonin GroES
			Q88T35	2,3-phosphoglycerate-dependent phosphoglycerate mutase 2
			F9URG7	Glucose-6-phosphate 1-dehydrogenase
			F9UQ92	Pyruvate dehydrogenase complex, E1 component, beta subunit
			Q88VY1	ATP-dependent 6-phosphofructokinase
			F9UQ93	Pyruvate dehydrogenase E1 alpha subunit component
			Q88VJ2	D-lactate dehydrogenase
			Q88YK1	Glycerol-3-phosphate dehydrogenase [NAD(P)+]
Proteins involved in metabolism	F9UQQ2	ABC amino acid transporter, substrate-binding protein	Q88UT9	Two-sector ATPase transporter of H(+), subunit B
	F9UPA0	D-methionine transporter ABC, substrate-binding protein	F9URP9	cellobiose PTS, IBD
	F9UN51	ABC Oligopeptide Transporter, Substrate Binding Protein	F9UN51	ABC Oligopeptide Transporter, Substrate Binding Protein
	F9ULX3	ABC phosphate transporter, substrate binding protein	F9UM05	Lipoprotein precursor, homologue of the peptide-binding protein OppA	.
	F9UM05	Lipoprotein precursor, homologue of the peptide-binding protein OppA	F9UM85	ABC Glutamine Transporter, Substrate Binding Protein
	F9UM85	ABC Glutamine Transporter, Substrate Binding Protein	F9UTB5	ABC Amino Acid Transporter, Substrate Binding Protein
	F9UTB5	ABC Amino Acid Transporter, Substrate Binding Protein	F9UTB8	ABC Amino Acid Transporter, Substrate Binding Protein
	F9UTB8	ABC Amino Acid Transporter, Substrate Binding Protein	F9UNU7	DUF3042 family protein
	F9USB7	Branched-chain ABC amino acid transporter, substrate-binding protein	F9UNY3	Glycine betaine/carnitine/choline ABC transporter, substrate binding protein	.
	F9UT08	Lipoprotein precursor, homologue of the peptide-binding protein OppA	F9UT08	Lipoprotein precursor, homologue of the peptide-binding protein OppA	.
	F9USY7	Maltose/Maltodextrin ABC Transporter, Substrate Binding Protein	F9USY7	Maltose/Maltodextrin ABC Transporter, Substrate Binding Protein	.
	F9US48	Lipoprotein precursor, homologue of the peptide-binding protein OppA	F9US48	Lipoprotein precursor, homologue of the peptide-binding protein OppA	.
	F9ULM7	Lipoprotein precursor, homologue of the peptide-binding protein OppA	F9UM22	ABC Polar Amino Acid Transporter, Substrate Binding and Protein Permease	.
	F9UM22	ABC Polar Amino Acid Transporter, Substrate Binding and Protein Permease	F9UTQ3	ABC Transporter, Protein Permease
	F9UTQ3	ABC Transporter, Protein Permease	F9UTQ0	Carrier protein, MMPL family
	F9UN53	ABC Oligopeptide Transporter	F9UL47	PTS System, Mannose-Specific EIID Component
	F9UTQ0	Carrier protein, MMPL family	F9UN55	ABC Oligopeptide Transporter, ATP 1 Binding Protein
	F9UL47	PTS System, Mannose-Specific EIID Component	F9UN54	ABC Oligopeptide Transporter, ATP-Binding Protein
	F9UN55	ABC Oligopeptide Transporter, ATP 1 Binding Protein	F9UL45	Mannose-specific EIIAB component of the PTS system
	F9URT0	ABC Transporter, Protein Permease	F9UNK8	ABC Transporter, ATP Binding Protein, SufC Iron-Sulfur Group Assembly ATPase Protein	.
	F9UN54	ABC Oligopeptide Transporter, ATP-Binding Protein	F9US00	ABC transporter, ATP-binding protein
	F9UM68	Acyltransferase	F9UM23	ABC glutamine transporter, ATP-binding protein
	Q88UU3	ATP synthase beta subunit	F9UNY1	ABC Transporter of Glycine Betaine/Carnitine/Choline, ATP Binding Protein	.
			F9ULV5	ABC transporter, ATP-binding protein
			F9UQ57	ABC glutamine transporter, ATP-binding protein
			F9UQ44	PTS System, Fructose-Specific EIIABC Component
			F9UM84	ABC glutamine transporter, ATP-binding protein	.
			F9UR54	PTS System, N-Acetylglucosamine and Glucose-Specific EIICBA Component	.
			F9UQT6	ABC Transporter, ATP-Binding Protein, and Permease
			F9UL38	Cation that carries P-type ATPase
			F9UQM0	Glutamine/histidine transporter ABC, ATP-binding protein
			F9USZ2	Maltodextrin ABC Transporter, ATP-Binding Protein
			F9UP42	Acetyl-CoA carboxylase, biotin carboxylase subunit
			Q88UU3	ATP synthase beta subunit
			Q88V20	dITP/XTP pyrophosphatase
			Q88UU1	ATP synthase alpha subunit
			Q88UU0	ATP synthase delta subunit
			Q88UU3	ATP synthase beta subunit
			Q88UU2	ATP synthase gamma chain
			F9UMT2	Cytochrome D ubiquinol oxidase, subunit I
			Q88UU2	ATP synthase gamma chain
			P37063	Pyruvate oxidase
			F9URC8	Pyruvate oxidase
			F9UM65	Pyruvate oxidase
			F9ULE1	Pyruvate oxidase
			F9UTR7	NADH dehydrogenase
			F9UMJ0	Acetolactate synthase
			F9UP37	Malonyl CoA-acyl transacylase of carrier proteins
			F9UQP9	Zinc-like alcohol dehydrogenase-like protein
			F9UMP8	Malate/lactate dehydrogenase
			F9US42	Cyclic di-AMP phosphodiesterase
			Q88WG8	3-oxoacyl-[acyl transporter protein] synthase 3 protein 2
			F9URG5	Digeroginase/medium-chain reductase, MDR family
			Q88YD2	Polyphosphate kinase
			F9UQE3	6-Phosphogluconolactonase
			F9UMA6	Phosphohydrolase, MutT/nudix family
			F9UMG5	Protein of the phosphoglycerate mutase family
Stress response proteins	Q890K1	Single-stranded DNA-binding protein	Q88Z31	ATP-dependent FtsH Zinc Metalloprotease
			F9UPA1	Nucleotide binding protein, universal stress protein of the UspA family	.
			F9UN94	Nucleotide binding protein, universal stress protein of the UspA family	.
			F9UP64	Nucleotide binding protein, universal stress protein of the UspA family	.
			F9UQM2	Septum site determinant protein MinD
			F9UQC3	FtsZ cell division protein
			F9UQB9	DivIVA Initiation Protein for Cell Division
			F9UQC4	Cell division protein FtsA
			F9UU18	DNA helicase
			F9ULD9	ATP-dependent Clp protease, ATP-binding ClpL subunit
			F9UN58	ATP-dependent Clp protease, ATP-binding ClpE subunit
			Q88W26	ATP-dependent protease Subunit of ATPase HslU
			Q88W95	GpsB Cell Cycle Protein
			F9ULD3	Catalase
			F9UMD6	Site-specific DNA-methyltransferase (adenine-specific)
			F9UQN0	Thiol peroxidase
			F9UT25	Glutathione peroxidase
			F9UPH1	Peptide methionine sulfoxide reductase MsrA msrA
			Q88VL9	GrpE Protein
			Q88W33	Peptide methionine sulfoxide reductase MsrB
			Q88V56	MecA Protein Adapter
			F9UMW3	Universal Stress Protein
			Q88YI6	S-ribosylhomocysteine lyase (luxS)
			F9UMC9	Alkaline Shock Protein asp2
			F9UQP4	Universal Stress Protein
			F9UMJ6	ATP-dependent Clp protease, ATP ClpC-binding subunit
			F9UMC8	ASP1 Alkaline Shock Protein
			Q88UZ8	MutL DNA Mismatch Repair Protein
			F9URX6	Universal Stress Protein
			F9UKZ6	CshA rhe1 dead box ATP-dependent RNA helicase
			F9UMI2	CspC Cold Shock Protein
			Q88YI7	UvrABC Protein A uvrA System
			Q88VX7	Chaperone protein ClpB
			F9UNX2	General Stress Protein, Gls24 Family
			F9UTV3	Multicopper oxidase
			Q88VM1	Chaperone protein DnaJ
			F9US61	Two-component system response regulator rrp1
			Q88UZ4	RecA Protein
			Q88VE1	Tig Activating Factor
			Q88VQ8	Aspartate--tRNA ligase aspS
			Q88VE2	ATP-dependent Clp protease ClpX binding subunit
