# Supplementary material for: Secretome Profiling of Lactiplantibacillus plantarum CRL681 Predicts Potential Molecular Mechanisms Involved in the Antimicrobial Activity Against Escherichia coli O157:H7
Source: Antibiotics (Basel). 2026 Jan 17;15(1):96. doi: 10.3390/antibiotics15010096 (PMC12837702; doi:10.3390/antibiotics15010096)
Supplement: Supplementary file 1 [file antibiotics-15-00096-s001.zip › Table S8.xlsx]

## Sheet: Hoja1
Supplementary Table S8: Viability of L. plantarum CRL681 before and after cell shaving performed with 5 µg/mL trypsin at 37°C for 30 minutes under agitation
		CFU/mL before treatment			CFU/mL after treatment
Samples	Strain	T0	T16	T24	Control viability
Control R1	L. plantarum CRL681	2,75x107	1,45x109	6,25x109	4,25x109
Control R2	L. plantarum CRL681	3,75x107	4,00x109	6,25x109	3,75x109
Control R3	L. plantarum CRL681	3,25x107	7,50x109	5,25x109	1,25x109
Co-cultures R1	L. plantarum CRL681	2,00x107	4,75x109	6,25x109	1,50x109
Co-cultures R2	L. plantarum CRL681	2,00x107	3,50x109	3,50x109	2,00x109
Co-cultures R3	L. plantarum CRL681	8,50x107	6,50x109	4,25x109	3,75x109
R: Biological replicates
